# Supplementary material for: Thymosin β4 protects against aortic aneurysm via endocytic regulation of growth factor signaling
Source: J Clin Invest. 2021 May 17;131(10):e127884. doi: 10.1172/JCI127884 (PMC8121525; doi:10.1172/JCI127884)
Supplement: Supplemental Table 2 [file jci-131-127884-s024.xlsx]

## Sheet: Guide to sample labelling
	EXPERIMENT 1		WT aorta LRP1 IP
	Abdominal aortas of Tb4+/Y mice
	IP using anti-N-terminal LRP1 antibody (R2629)
	3 mice (12-14 weeks old):
	Sample IDs	75.1f
		75.2c
		75.2d
	EXPERIMENT 2		MOVAS-1 LRP1 PDGFRb IP
	MOVAS-1 cells were grown to 80% confluency in 10cm dishes and then switched to medium without FBS overnight. Cells were stimulated with 20 ng/ml PDGF-BB on ice for 1 hour. The cells were then shifted to 37°C for 10 min or kept on ice (0 min control).
	IP using anti-N-terminal LRP1 antibody (R2629) or anti-PDGFRb antibody (Y92) (Abcam, ab32570).
	Sample IDs	6_LRP1_0min
		6_LRP1_10min
		6_PDGFRb_0min
		6_PDGFRb_10min
		7_LRP1_0min
		7_LRP1_10min
		7_PDGFRb_0min
		7_PDGFRb_10min
		8_LRP1_0min
		8_LRP1_10min
		8_PDGFRb_0min
		8_PDGFRb_10min
	6,7, 8 relate to passage number 6-8

## Sheet: WT Aorta LRP1 IP
Majority protein IDs	Protein names	Gene names	Fasta headers	Number of proteins	Peptides	Razor + unique peptides WT_75_1f	Razor + unique peptides WT_75_2c	Razor + unique peptides WT_75_2d	Unique peptides WT_75_1f	Unique peptides WT_75_2c	Unique peptides WT_75_2d	Mol. weight [kDa]	Sequence coverage WT_75_1f [%]	Sequence coverage WT_75_2c [%]	Sequence coverage WT_75_2d [%]	summed Intensity	Intensity WT_75_1f	Intensity WT_75_2c	Intensity WT_75_2d	log(2) WT_75_2c	log(2) WT_75_2d	MS/MS count
A0A075B5P5;A0A1Y7VJN6;P03987	Ig gamma-3 chain C region	Ighg3	tr|A0A075B5P5|A0A075B5P5_MOUSE Immunoglobulin heavy constant gamma 3 (Fragment) OS=Mus musculus OX=10090 GN=Ighg3 PE=4 SV=1;tr|A0A1Y7VJN6|A0A1Y7VJN6_MOUSE Immunoglobulin heavy constant gamma 3 (Fragment) OS=Mus musculus OX=10090 GN=Ighg3 PE=4 SV=1;sp|P0398	3	18	8	18	0	8	18	0	36.198	30	76.7	0	6013300000	519630000	5493700000	0	32.3551	#NUM!	38
Q9Z1R9		Prss1	tr|Q9Z1R9|Q9Z1R9_MOUSE Protease, serine 1 (trypsin 1) OS=Mus musculus OX=10090 GN=Prss1 PE=1 SV=1	1	1	1	0	0	1	0	0	26.134	8.1	0	0	5922900000	5922900000	0	0	#NUM!	#NUM!	1
P01837;A0A5H1ZRK8	Ig kappa chain C region		sp|P01837|IGKC_MOUSE Immunoglobulin kappa constant OS=Mus musculus OX=10090 GN=Igkc PE=1 SV=2;tr|A0A5H1ZRK8|A0A5H1ZRK8_MOUSE Immunoglobulin kappa constant (Fragment) OS=Mus musculus OX=10090 GN=Igkc PE=1 SV=1	3	14	6	14	1	6	14	1	11.934	44.9	100	7.5	4582200000	639040000	3927300000	15801000	31.8709	23.9135	24
A0A0R4J0I9;Q91ZX7	Prolow-density lipoprotein receptor-related protein 1;Low-density lipoprotein receptor-related protein 1 85 kDa subunit;Low-density lipoprotein receptor-related protein 1 515 kDa subunit;Low-density lipoprotein receptor-related protein 1 intracellular domain	Lrp1	tr|A0A0R4J0I9|A0A0R4J0I9_MOUSE Prolow-density lipoprotein receptor-related protein 1 OS=Mus musculus OX=10090 GN=Lrp1 PE=1 SV=1;sp|Q91ZX7|LRP1_MOUSE Prolow-density lipoprotein receptor-related protein 1 OS=Mus musculus OX=10090 GN=Lrp1 PE=1 SV=1	11	57	26	44	22	26	44	22	504.77	8.4	13.5	8.3	3729300000	1207100000	2003000000	519230000	30.8995	28.9518	100
Q5SX39	Myosin-4	Myh4	sp|Q5SX39|MYH4_MOUSE Myosin-4 OS=Mus musculus OX=10090 GN=Myh4 PE=2 SV=1	7	54	0	41	44	0	17	19	222.86	0	29.9	25.8	3490500000	0	1642700000	1847800000	30.6134	30.7832	100
F6TQW2;A0A0A6YY53;P01864	Ig gamma-2A chain C region secreted form	Ighg2c	tr|F6TQW2|F6TQW2_MOUSE Immunoglobulin heavy constant gamma 2C (Fragment) OS=Mus musculus OX=10090 GN=Ighg2c PE=1 SV=2;tr|A0A0A6YY53|A0A0A6YY53_MOUSE Immunoglobulin heavy constant gamma 2C (Fragment) OS=Mus musculus OX=10090 GN=Ighg2c PE=1 SV=1;sp|P01864|GC	3	12	5	8	1	5	8	1	44.095	26.2	39.9	3	3421300000	189460000	3129600000	102220000	31.5433	26.6071	19
A0A075B5P3;A0A0A6YVP0;P01867	Ig gamma-2B chain C region	Ighg2b;Igh-3	tr|A0A075B5P3|A0A075B5P3_MOUSE Immunoglobulin heavy constant gamma 2B (Fragment) OS=Mus musculus OX=10090 GN=Ighg2b PE=1 SV=1;tr|A0A0A6YVP0|A0A0A6YVP0_MOUSE Immunoglobulin heavy constant gamma 2B (Fragment) OS=Mus musculus OX=10090 GN=Ighg2b PE=1 SV=2;sp|P	5	17	8	16	0	5	13	0	36.568	27.4	46.4	0	3411500000	374190000	3037300000	0	31.5001	#NUM!	26
A0A0B4J1I0		Igkv1-110	tr|A0A0B4J1I0|A0A0B4J1I0_MOUSE Immunoglobulin kappa variable 1-110 (Fragment) OS=Mus musculus OX=10090 GN=Igkv1-110 PE=4 SV=5	5	5	3	5	1	1	1	0	13.079	42	42	20.2	2174200000	298060000	1858700000	17427000	30.7916	24.0548	10
P01645;P01644;P01647;P01646	Ig kappa chain V-V region HP 93G7;Ig kappa chain V-V region HP R16.7;Ig kappa chain V-V region HP 124E1;Ig kappa chain V-V region HP 123E6		sp|P01645|KV5AC_MOUSE Ig kappa chain V-V region HP 93G7 OS=Mus musculus OX=10090 PE=1 SV=1;sp|P01644|KV5AB_MOUSE Ig kappa chain V-V region HP R16.7 OS=Mus musculus OX=10090 PE=1 SV=1;sp|P01647|KV5AE_MOUSE Ig kappa chain V-V region HP 124E1 OS=Mus musculus	8	5	5	4	0	3	3	0	11.954	59.3	59.3	0	2088800000	362220000	1726500000	0	30.6852	#NUM!	14
A0A075B5P6;A0A075B6A0;P01872	Ig mu chain C region	Ighm	tr|A0A075B5P6|A0A075B5P6_MOUSE Immunoglobulin heavy constant mu (Fragment) OS=Mus musculus OX=10090 GN=Ighm PE=1 SV=1;tr|A0A075B6A0|A0A075B6A0_MOUSE Immunoglobulin heavy constant mu (Fragment) OS=Mus musculus OX=10090 GN=Ighm PE=1 SV=2;sp|P01872|IGHM_MOUSE	3	14	8	14	3	8	14	3	49.943	28.8	46.6	13.2	1870200000	392700000	1366700000	110810000	30.348	26.7235	30
P01656;P01654;P03977;P01655;A0A075B5P0	Ig kappa chain V-III region MOPC 70;Ig kappa chain V-III region PC 2880/PC 1229;Ig kappa chain V-III region 50S10.1;Ig kappa chain V-III region PC 7132	Igkv3-2	sp|P01656|KV3A3_MOUSE Ig kappa chain V-III region MOPC 70 OS=Mus musculus OX=10090 PE=1 SV=1;sp|P01654|KV3A1_MOUSE Ig kappa chain V-III region PC 2880/PC 1229 OS=Mus musculus OX=10090 PE=1 SV=1;sp|P03977|KV3A4_MOUSE Ig kappa chain V-III region 50S10.1 OS=M	5	4	2	4	0	1	3	0	11.904	30.6	72.1	0	1628600000	430030000	1198600000	0	30.1587	#NUM!	7
A0A075B5Y4		Ighv1-81	tr|A0A075B5Y4|A0A075B5Y4_MOUSE Immunoglobulin heavy variable 1-81 (Fragment) OS=Mus musculus OX=10090 GN=Ighv1-81 PE=4 SV=1	1	7	4	7	0	1	4	0	12.989	40.2	64.1	0	1415900000	157370000	1258500000	0	30.2291	#NUM!	15
P63268;P68134;P68033;P62737;A0A1D5RM20;D3Z2K3;A0A494B9T3;D3YZY0	Actin, gamma-enteric smooth muscle;Actin, alpha skeletal muscle;Actin, alpha cardiac muscle 1;Actin, aortic smooth muscle	Actg2;Acta1;Actc1;Acta2	sp|P63268|ACTH_MOUSE Actin, gamma-enteric smooth muscle OS=Mus musculus OX=10090 GN=Actg2 PE=1 SV=1;sp|P68134|ACTS_MOUSE Actin, alpha skeletal muscle OS=Mus musculus OX=10090 GN=Acta1 PE=1 SV=1;sp|P68033|ACTC_MOUSE Actin, alpha cardiac muscle 1 OS=Mus musc	9	11	8	8	11	1	1	2	41.876	24.5	24.5	25.3	1356800000	399780000	413580000	543400000	28.6236	29.0174	40
B1AR28;P50544	Very long-chain specific acyl-CoA dehydrogenase, mitochondrial	Acadvl	tr|B1AR28|B1AR28_MOUSE Very long-chain-specific acyl-CoA dehydrogenase, mitochondrial OS=Mus musculus OX=10090 GN=Acadvl PE=1 SV=1;sp|P50544|ACADV_MOUSE Very long-chain specific acyl-CoA dehydrogenase, mitochondrial OS=Mus musculus OX=10090 GN=Acadvl PE=1	2	2	1	1	1	1	1	1	68.55	1.1	2.1	1.1	1355700000	416690000	2531500	936480000	21.2716	29.8027	3
A0A1D5RLD8;P16858;S4R1W1;A0A0A0MQF6;S4R257	Glyceraldehyde-3-phosphate dehydrogenase	Gapdh;Gm3839	tr|A0A1D5RLD8|A0A1D5RLD8_MOUSE Glyceraldehyde-3-phosphate dehydrogenase OS=Mus musculus OX=10090 GN=Gm10358 PE=1 SV=1;sp|P16858|G3P_MOUSE Glyceraldehyde-3-phosphate dehydrogenase OS=Mus musculus OX=10090 GN=Gapdh PE=1 SV=2;tr|S4R1W1|S4R1W1_MOUSE Glyceralde	8	10	1	7	9	1	7	9	35.812	5.4	25.5	31.2	1149700000	14176000	550670000	584840000	29.0366	29.1235	21
P06330;P01757;P01756	Ig heavy chain V region AC38 205.12;Ig heavy chain V region J558;Ig heavy chain V region MOPC 104E		sp|P06330|HVM51_MOUSE Ig heavy chain V region AC38 205.12 OS=Mus musculus OX=10090 PE=1 SV=1;sp|P01757|HVM13_MOUSE Ig heavy chain V region J558 OS=Mus musculus OX=10090 PE=1 SV=1;sp|P01756|HVM12_MOUSE Ig heavy chain V region MOPC 104E OS=Mus musculus OX=10	5	5	1	1	0	0	0	0	12.934	28	61	0	1134700000	553450000	581280000	0	29.1147	#NUM!	3
A0A075B5K2;A0A0G2JDR3		Igkv9-124	tr|A0A075B5K2|A0A075B5K2_MOUSE Immunoglobulin kappa chain variable 9-124 OS=Mus musculus OX=10090 GN=Igkv9-124 PE=1 SV=7;tr|A0A0G2JDR3|A0A0G2JDR3_MOUSE Immunoglobulin kappa chain variable 9-124 (Fragment) OS=Mus musculus OX=10090 GN=Igkv9-124 PE=1 SV=4	2	4	2	3	0	2	3	0	10.419	25.3	57.9	0	1064400000	415190000	649250000	0	29.2742	#NUM!	7
A0A140T8N0;P01639	Ig kappa chain V-V region MOPC 41	Gm5571	tr|A0A140T8N0|A0A140T8N0_MOUSE Immunoglobulin kappa chain variable 9-120 (Fragment) OS=Mus musculus OX=10090 GN=Igkv9-120 PE=1 SV=2;sp|P01639|KV5A7_MOUSE Ig kappa chain V-V region MOPC 41 OS=Mus musculus OX=10090 GN=Gm5571 PE=1 SV=1	2	5	3	5	0	3	5	0	12.805	35.9	35.9	0	1055000000	592820000	462160000	0	28.7838	#NUM!	10
A0A075B5T2;A0A0A6YWU3;P01804;P01803	Ig heavy chain V-III region HPC76;Ig heavy chain V region AMPC1	Ighv6-3;Ighv6-7	tr|A0A075B5T2|A0A075B5T2_MOUSE Immunoglobulin heavy variable 6-3 (Fragment) OS=Mus musculus OX=10090 GN=Ighv6-3 PE=4 SV=7;tr|A0A0A6YWU3|A0A0A6YWU3_MOUSE Immunoglobulin heavy variable V6-7 (Fragment) OS=Mus musculus OX=10090 GN=Ighv6-7 PE=4 SV=1;sp|P01804|H	4	8	2	8	1	1	3	0	13.259	18.6	56.8	5.9	942090000	183810000	409460000	348830000	28.6091	28.3779	11
A0A0A6YYE7		Igkv4-57	tr|A0A0A6YYE7|A0A0A6YYE7_MOUSE Immunoglobulin kappa variable 4-57 (Fragment) OS=Mus musculus OX=10090 GN=Igkv4-57 PE=4 SV=2	5	3	3	3	0	2	2	0	12.689	39.3	39.3	0	901850000	45199000	856650000	0	29.6741	#NUM!	7
P01631	Ig kappa chain V-II region 26-10		sp|P01631|KV2A7_MOUSE Ig kappa chain V-II region 26-10 OS=Mus musculus OX=10090 PE=1 SV=1	1	5	1	1	1	1	1	1	12.273	42.5	42.5	42.5	747760000	91670000	642340000	13748000	29.2588	23.7127	4
Q8R429	Sarcoplasmic/endoplasmic reticulum calcium ATPase 1	Atp2a1	sp|Q8R429|AT2A1_MOUSE Sarcoplasmic/endoplasmic reticulum calcium ATPase 1 OS=Mus musculus OX=10090 GN=Atp2a1 PE=1 SV=1	2	12	0	9	9	0	6	7	109.42	0	14	12.4	677320000	0	321660000	355660000	28.261	28.4059	21
A0A075B5V0		Ighv1-26	tr|A0A075B5V0|A0A075B5V0_MOUSE Immunoglobulin heavy variable 1-26 (Fragment) OS=Mus musculus OX=10090 GN=Ighv1-26 PE=4 SV=1	1	5	2	5	0	0	0	0	12.91	26.5	59.8	0	675150000	130820000	544330000	0	29.0199	#NUM!	7
P43277;P15864;P43274	Histone H1.3;Histone H1.2;Histone H1.4	Hist1h1d;Hist1h1c;Hist1h1e	sp|P43277|H13_MOUSE Histone H1.3 OS=Mus musculus OX=10090 GN=H1-3 PE=1 SV=2;sp|P15864|H12_MOUSE Histone H1.2 OS=Mus musculus OX=10090 GN=H1-2 PE=1 SV=2;sp|P43274|H14_MOUSE Histone H1.4 OS=Mus musculus OX=10090 GN=H1-4 PE=1 SV=2	6	7	5	7	4	3	5	3	22.099	28.1	28.5	22.6	631510000	170140000	362780000	98592000	28.4345	26.555	19
G3UXF4		Ank1	tr|G3UXF4|G3UXF4_MOUSE Ankyrin-1 (Fragment) OS=Mus musculus OX=10090 GN=Ank1 PE=1 SV=1	1	3	0	2	2	0	2	2	12.441	0	30.3	29.4	604830000	0	287710000	317120000	28.1	28.2405	4
A0A140T8M3			tr|A0A140T8M3|A0A140T8M3_MOUSE Immunoglobulin kappa chain variable 8-30 (Fragment) OS=Mus musculus OX=10090 GN=Igkv8-30 PE=4 SV=2	1	5	1	5	0	0	3	0	13.335	7.4	50.4	0	577450000	37059000	540390000	0	29.0094	#NUM!	7
E9Q223;A8DUK4;P02088	Hemoglobin subunit beta-1	Hbb-bs;Hbbt1;Hbb-b1	tr|E9Q223|E9Q223_MOUSE Hemoglobin, beta adult s chain (Fragment) OS=Mus musculus OX=10090 GN=Hbb-bs PE=1 SV=1;tr|A8DUK4|A8DUK4_MOUSE Beta-globin OS=Mus musculus OX=10090 GN=Hbb-bs PE=1 SV=1;sp|P02088|HBB1_MOUSE Hemoglobin subunit beta-1 OS=Mus musculus OX=	6	5	4	2	3	3	2	2	11.083	57.3	31.1	57.3	529830000	266070000	146930000	116840000	27.1306	26.8	13
Q91VB8;P01942	Hemoglobin subunit alpha	haemaglobin alpha 2;Hba	tr|Q91VB8|Q91VB8_MOUSE Alpha globin 1 OS=Mus musculus OX=10090 GN=Hba-a1 PE=1 SV=1;sp|P01942|HBA_MOUSE Hemoglobin subunit alpha OS=Mus musculus OX=10090 GN=Hba PE=1 SV=2	2	4	4	3	4	4	3	4	15.112	39.4	28.2	39.4	483030000	203460000	146160000	133410000	27.123	26.9913	16
A0A0G2JE99;P01843	Ig lambda-1 chain C region		tr|A0A0G2JE99|A0A0G2JE99_MOUSE Immunoglobulin lambda constant 1 (Fragment) OS=Mus musculus OX=10090 GN=Iglc1 PE=4 SV=1;sp|P01843|LAC1_MOUSE Ig lambda-1 chain C region OS=Mus musculus OX=10090 PE=1 SV=1	2	6	1	6	0	1	6	0	11.575	16	55.7	0	469500000	11659000	457840000	0	28.7703	#NUM!	10
A0A140T8Q3;P01633	Ig kappa chain V19-17	Igk-V19-17	tr|A0A140T8Q3|A0A140T8Q3_MOUSE Immunoglobulin kappa variable 6-17 (Fragment) OS=Mus musculus OX=10090 GN=Igkv6-17 PE=1 SV=2;sp|P01633|KV5A1_MOUSE Ig kappa chain V19-17 OS=Mus musculus OX=10090 GN=Igk-V19-17 PE=1 SV=1	2	4	1	3	0	0	1	0	12.76	18.3	39.1	0	449020000	62125000	386900000	0	28.5274	#NUM!	5
P01799;P01797;P01796;P01801;P01800;P01798;P01802	Ig heavy chain V-III region ABE-47N;Ig heavy chain V-III region U61;Ig heavy chain V-III region A4;Ig heavy chain V-III region J606;Ig heavy chain V-III region T957;Ig heavy chain V-III region E109;Ig heavy chain V-III region W3082		sp|P01799|HVM30_MOUSE Ig heavy chain V-III region ABE-47N OS=Mus musculus OX=10090 PE=1 SV=1;sp|P01797|HVM28_MOUSE Ig heavy chain V-III region U61 OS=Mus musculus OX=10090 PE=1 SV=1;sp|P01796|HVM27_MOUSE Ig heavy chain V-III region A4 OS=Mus musculus OX=10	7	6	1	1	0	1	1	0	12.675	23	36.3	6.2	445930000	116900000	329030000	0	28.2936	#NUM!	3
A0A075B5M1;A0A0G2JFU6		Igkv4-63	tr|A0A075B5M1|A0A075B5M1_MOUSE Immunoglobulin kappa variable 4-63 OS=Mus musculus OX=10090 GN=Igkv4-63 PE=1 SV=1;tr|A0A0G2JFU6|A0A0G2JFU6_MOUSE Immunoglobulin kappa variable 4-63 (Fragment) OS=Mus musculus OX=10090 GN=Igkv4-63 PE=1 SV=1	2	6	1	6	0	1	5	0	10.157	18.9	63.2	0	443540000	7189200	436350000	0	28.7009	#NUM!	8
A0A1L1STC6;Q6ZWR6	Nesprin-1	Syne1	tr|A0A1L1STC6|A0A1L1STC6_MOUSE Nesprin-1 OS=Mus musculus OX=10090 GN=Syne1 PE=1 SV=1;sp|Q6ZWR6|SYNE1_MOUSE Nesprin-1 OS=Mus musculus OX=10090 GN=Syne1 PE=1 SV=2	2	1	0	1	0	0	1	0	1009.9	0	0.2	0	440840000	0	440840000	0	28.7157	#NUM!	1
A0A0B4J1J2		Igkv5-43	tr|A0A0B4J1J2|A0A0B4J1J2_MOUSE Immunoglobulin kappa chain variable 5-43 (Fragment) OS=Mus musculus OX=10090 GN=Igkv5-43 PE=1 SV=1	1	4	4	3	0	2	1	0	12.6	32.2	32.2	0	423440000	173720000	249720000	0	27.8957	#NUM!	10
P18528	Ig heavy chain V region 6.96		sp|P18528|HVM57_MOUSE Ig heavy chain V region 6.96 OS=Mus musculus OX=10090 PE=4 SV=1	1	5	2	4	1	1	1	1	11.007	30.6	41.8	26.5	415610000	99790000	258290000	57525000	27.9444	25.7777	8
A0A075B5M3;A0A0G2JGI6;P01680	Ig kappa chain V-IV region S107B	Igkv4-58	tr|A0A075B5M3|A0A075B5M3_MOUSE Immunoglobulin kappa variable 4-58 OS=Mus musculus OX=10090 GN=Igkv4-58 PE=1 SV=1;tr|A0A0G2JGI6|A0A0G2JGI6_MOUSE Immunoglobulin kappa variable 4-58 (Fragment) OS=Mus musculus OX=10090 GN=Igkv4-58 PE=1 SV=1;sp|P01680|KV4A1_MOU	7	3	3	1	0	3	1	0	10.293	52.6	11.3	0	380590000	223540000	157050000	0	27.2266	#NUM!	4
P01642	Ig kappa chain V-V region L7	Gm10881	sp|P01642|KV5A9_MOUSE Ig kappa chain V-V region L7 (Fragment) OS=Mus musculus OX=10090 GN=Gm10881 PE=1 SV=1	1	2	1	2	1	1	2	1	12.615	13	23.5	13	362880000	170660000	192220000	0	27.5182	#NUM!	5
P14106	Complement C1q subcomponent subunit B	C1qb	sp|P14106|C1QB_MOUSE Complement C1q subcomponent subunit B OS=Mus musculus OX=10090 GN=C1qb PE=1 SV=2	1	4	3	4	0	3	4	0	26.717	14.6	17.4	0	353650000	237970000	115680000	0	26.7856	#NUM!	7
A0A075B5P4;A0A0A6YWR2;P01868;P01869	Ig gamma-1 chain C region secreted form;Ig gamma-1 chain C region, membrane-bound form	Ighg1	tr|A0A075B5P4|A0A075B5P4_MOUSE Ig gamma-1 chain C region secreted form (Fragment) OS=Mus musculus OX=10090 GN=Ighg1 PE=1 SV=1;tr|A0A0A6YWR2|A0A0A6YWR2_MOUSE Ig gamma-1 chain C region secreted form (Fragment) OS=Mus musculus OX=10090 GN=Ighg1 PE=1 SV=1;sp|P	4	4	3	2	2	3	2	2	35.633	12.7	11.4	13.6	312110000	159650000	145030000	7423500	27.1118	22.8237	5
P01635	Ig kappa chain V-V region K2		sp|P01635|KV5A3_MOUSE Ig kappa chain V-V region K2 (Fragment) OS=Mus musculus OX=10090 PE=1 SV=1	1	4	4	4	0	1	1	0	12.581	35.7	35.7	0	308760000	138260000	170490000	0	27.3451	#NUM!	8
A6ZI44;P05064;D3Z510;A0A0U1RPN8;D3YWI1;A0A0U1RPT5;D3YV98;A6ZI47	Fructose-bisphosphate aldolase;Fructose-bisphosphate aldolase A	Aldoa;Aldoart2	tr|A6ZI44|A6ZI44_MOUSE Fructose-bisphosphate aldolase OS=Mus musculus OX=10090 GN=Aldoa PE=1 SV=1;sp|P05064|ALDOA_MOUSE Fructose-bisphosphate aldolase A OS=Mus musculus OX=10090 GN=Aldoa PE=1 SV=2;tr|D3Z510|D3Z510_MOUSE Fructose-bisphosphate aldolase (Frag	11	10	0	4	9	0	4	9	45.12	0	13.6	20.1	290870000	0	79005000	211860000	26.2354	27.6585	12
E9QPE7;A0A2R8VHF9;A0A338P6K2;O08638	Myosin-11	Myh11	tr|E9QPE7|E9QPE7_MOUSE Myosin-11 OS=Mus musculus OX=10090 GN=Myh11 PE=1 SV=2;tr|A0A2R8VHF9|A0A2R8VHF9_MOUSE Myosin-11 OS=Mus musculus OX=10090 GN=Myh11 PE=1 SV=1;tr|A0A338P6K2|A0A338P6K2_MOUSE Myosin-11 OS=Mus musculus OX=10090 GN=Myh11 PE=1 SV=1;sp|O08638	4	19	19	0	0	19	0	0	227.12	13.9	0	0	287090000	287090000	0	0	#NUM!	#NUM!	18
G5E8J2;B7ZW98;E9QNT8;D3YTV8;A0A0R4J1N7;Q02357	Ankyrin-1	Ank1	tr|G5E8J2|G5E8J2_MOUSE Ankyrin-1 OS=Mus musculus OX=10090 GN=Ank1 PE=1 SV=1;tr|B7ZW98|B7ZW98_MOUSE Ank1 protein OS=Mus musculus OX=10090 GN=Ank1 PE=1 SV=1;tr|E9QNT8|E9QNT8_MOUSE Ankyrin-1 OS=Mus musculus OX=10090 GN=Ank1 PE=1 SV=1;tr|D3YTV8|D3YTV8_MOUSE An	6	3	0	2	2	0	2	2	202.52	0	1.7	1.7	282410000	0	132370000	150040000	26.98	27.1608	5
A0A0A6YXQ7		Prdx6	tr|A0A0A6YXQ7|A0A0A6YXQ7_MOUSE Peroxiredoxin-6 OS=Mus musculus OX=10090 GN=Prdx6 PE=1 SV=1	1	1	1	0	1	1	0	1	8.5389	34.2	0	34.2	278940000	176120000	0	102810000	#NUM!	26.6154	2
Q03265;D3Z6F5	ATP synthase subunit alpha, mitochondrial;ATP synthase subunit alpha	Atp5a1	sp|Q03265|ATPA_MOUSE ATP synthase subunit alpha, mitochondrial OS=Mus musculus OX=10090 GN=Atp5f1a PE=1 SV=1;tr|D3Z6F5|D3Z6F5_MOUSE ATP synthase subunit alpha OS=Mus musculus OX=10090 GN=Atp5a1 PE=1 SV=1	3	8	0	7	5	0	7	5	59.752	0	15.2	14.5	261330000	0	133020000	128310000	26.9871	26.9351	14
P01660;A0A140T8M6	Ig kappa chain V-III region PC 3741/TEPC 111		sp|P01660|KV3A8_MOUSE Ig kappa chain V-III region PC 3741/TEPC 111 OS=Mus musculus OX=10090 PE=1 SV=1;tr|A0A140T8M6|A0A140T8M6_MOUSE Immunoglobulin kappa chain variable 3-5 (Fragment) OS=Mus musculus OX=10090 GN=Igkv3-5 PE=4 SV=2	2	3	0	2	0	0	1	0	12.099	16.2	48.6	0	258180000	0	258180000	0	27.9438	#NUM!	4
A0A140T8M5			tr|A0A140T8M5|A0A140T8M5_MOUSE Immunoglobulin kappa variable 6-15 (Fragment) OS=Mus musculus OX=10090 GN=Igkv6-15 PE=1 SV=2	1	5	2	5	0	2	4	0	12.757	31.3	39.1	0	257930000	21359000	236570000	0	27.8177	#NUM!	7
P10493	Nidogen-1	Nid1	sp|P10493|NID1_MOUSE Nidogen-1 OS=Mus musculus OX=10090 GN=Nid1 PE=1 SV=2	1	4	2	2	4	2	2	4	136.54	1.8	3.2	4.2	256770000	30098000	43751000	182920000	25.3828	27.4466	10
A0A286YE09;Q8R317;Q99NB8;Q9QZM0	Ubiquilin-1;Ubiquilin-4;Ubiquilin-2	Ubqln1;Ubqln4;Ubqln2	tr|A0A286YE09|A0A286YE09_MOUSE Ubiquilin-1 (Fragment) OS=Mus musculus OX=10090 GN=Ubqln1 PE=1 SV=1;sp|Q8R317|UBQL1_MOUSE Ubiquilin-1 OS=Mus musculus OX=10090 GN=Ubqln1 PE=1 SV=1;sp|Q99NB8|UBQL4_MOUSE Ubiquilin-4 OS=Mus musculus OX=10090 GN=Ubqln4 PE=1 SV=1	4	2	0	2	0	0	2	0	19.898	0	18.9	0	254490000	0	254490000	0	27.923	#NUM!	3
A0A0G2JDE1			tr|A0A0G2JDE1|A0A0G2JDE1_MOUSE Immunoglobulin heavy variable V8-12 (Fragment) OS=Mus musculus OX=10090 GN=Ighv8-12 PE=1 SV=1	2	3	2	3	0	2	3	0	13.263	14.3	26.9	0	254040000	38922000	215120000	0	27.6806	#NUM!	4
Q99JC1;A0A0G2JGQ8;P01845;P01844	Ig lambda-3 chain C region;Ig lambda-2 chain C region	Iglc3;Iglc2	tr|Q99JC1|Q99JC1_MOUSE Ig lambda-2 chain C region (Fragment) OS=Mus musculus OX=10090 GN=Iglc2 PE=1 SV=1;tr|A0A0G2JGQ8|A0A0G2JGQ8_MOUSE Ig lambda-3 chain C region (Fragment) OS=Mus musculus OX=10090 GN=Iglc3 PE=1 SV=1;sp|P01845|LAC3_MOUSE Ig lambda-3 chain	4	2	1	2	0	1	2	0	11.311	17.1	24.8	0	244750000	5116700	239630000	0	27.8362	#NUM!	3
P01637	Ig kappa chain V-V region T1		sp|P01637|KV5A5_MOUSE Ig kappa chain V-V region T1 OS=Mus musculus OX=10090 PE=4 SV=1	1	3	1	3	0	0	1	0	14.385	11.7	22.7	0	238080000	27721000	210360000	0	27.6483	#NUM!	6
B1ATS4;B1ATS5;E9Q559;Q64518	Calcium-transporting ATPase;Sarcoplasmic/endoplasmic reticulum calcium ATPase 3	Atp2a3	tr|B1ATS4|B1ATS4_MOUSE Calcium-transporting ATPase OS=Mus musculus OX=10090 GN=Atp2a3 PE=1 SV=1;tr|B1ATS5|B1ATS5_MOUSE Calcium-transporting ATPase OS=Mus musculus OX=10090 GN=Atp2a3 PE=1 SV=1;tr|E9Q559|E9Q559_MOUSE Calcium-transporting ATPase OS=Mus muscul	4	5	0	2	2	0	2	2	107.6	0	5.5	3.9	228320000	0	110490000	117840000	26.7193	26.8123	5
A0A140T8P5			tr|A0A140T8P5|A0A140T8P5_MOUSE Immunoglobulin kappa chain variable 8-24 (Fragment) OS=Mus musculus OX=10090 GN=Igkv8-24 PE=4 SV=2	1	4	1	3	0	1	3	0	13.264	22.3	29.8	0	225820000	7903300	217910000	0	27.6992	#NUM!	4
P01678;P01677;P01676;P01675;A0A075B5L5;A0A0G2JGE7;P01679	Ig kappa chain V-VI region SAPC 10;Ig kappa chain V-VI region TEPC 601/TEPC 191;Ig kappa chain V-VI region XRPC 24;Ig kappa chain V-VI region XRPC 44;Ig kappa chain V-VI region J539	Igkv4-86	sp|P01678|KV6A4_MOUSE Ig kappa chain V-VI region SAPC 10 OS=Mus musculus OX=10090 PE=1 SV=1;sp|P01677|KV6A3_MOUSE Ig kappa chain V-VI region TEPC 601/TEPC 191 OS=Mus musculus OX=10090 PE=1 SV=1;sp|P01676|KV6A2_MOUSE Ig kappa chain V-VI region XRPC 24 OS=Mu	7	4	1	3	0	1	3	0	11.554	16.8	56.1	0	224420000	49636000	174790000	0	27.381	#NUM!	4
P15105	Glutamine synthetase	Glul	sp|P15105|GLNA_MOUSE Glutamine synthetase OS=Mus musculus OX=10090 GN=Glul PE=1 SV=6	1	4	4	2	0	4	2	0	42.119	13.1	9.9	0	217220000	198390000	18835000	0	24.1669	#NUM!	6
P18531;A0A075B5S8	Ig heavy chain V region 3-6	Ighv3-6	sp|P18531|HVM60_MOUSE Ig heavy chain V region 3-6 OS=Mus musculus OX=10090 GN=Ighv3-6 PE=1 SV=1;tr|A0A075B5S8|A0A075B5S8_MOUSE Ig heavy chain V region 3-6 OS=Mus musculus OX=10090 GN=Ighv3-6 PE=1 SV=1	3	3	0	3	0	0	3	0	13.095	0	26.7	0	208800000	0	208800000	0	27.6375	#NUM!	3
A0A140T8M2			tr|A0A140T8M2|A0A140T8M2_MOUSE Immunoglobulin kappa variable 12-44 (Fragment) OS=Mus musculus OX=10090 GN=Igkv12-44 PE=4 SV=2	1	4	2	2	0	2	2	0	12.557	30.4	30.4	0	208540000	80557000	127980000	0	26.9313	#NUM!	4
A0A140T8N3			tr|A0A140T8N3|A0A140T8N3_MOUSE Immunoglobulin kappa chain variable 13-84 (Fragment) OS=Mus musculus OX=10090 GN=Igkv13-84 PE=4 SV=2	2	3	2	3	1	2	3	1	12.617	11.3	25.2	6.1	195470000	36140000	110460000	48875000	26.7189	25.5426	5
Q99KI0	Aconitate hydratase, mitochondrial	Aco2	sp|Q99KI0|ACON_MOUSE Aconitate hydratase, mitochondrial OS=Mus musculus OX=10090 GN=Aco2 PE=1 SV=1	1	2	2	1	2	2	1	2	85.462	4.9	1.9	4.9	184490000	77066000	40478000	66943000	25.2706	25.9964	5
P63260;P60710;E9Q5F4;G3UYG0;E9Q606;G3UZ07	Actin, cytoplasmic 2;Actin, cytoplasmic 2, N-terminally processed;Actin, cytoplasmic 1;Actin, cytoplasmic 1, N-terminally processed	Actg1;Actb	sp|P63260|ACTG_MOUSE Actin, cytoplasmic 2 OS=Mus musculus OX=10090 GN=Actg1 PE=1 SV=1;sp|P60710|ACTB_MOUSE Actin, cytoplasmic 1 OS=Mus musculus OX=10090 GN=Actb PE=1 SV=1;tr|E9Q5F4|E9Q5F4_MOUSE Actin, cytoplasmic 1 (Fragment) OS=Mus musculus OX=10090 GN=Ac	13	11	1	2	1	1	2	1	41.792	24.5	25.3	24.5	183860000	62310000	81452000	40099000	26.2794	25.2571	5
G3UYJ7;O35215	D-dopachrome decarboxylase	Gm20441;Ddt	tr|G3UYJ7|G3UYJ7_MOUSE Predicted gene 20441 (Fragment) OS=Mus musculus OX=10090 GN=Gm20441 PE=3 SV=1;sp|O35215|DOPD_MOUSE D-dopachrome decarboxylase OS=Mus musculus OX=10090 GN=Ddt PE=1 SV=3	2	1	0	1	0	0	1	0	28.523	0	6	0	179010000	0	179010000	0	27.4155	#NUM!	1
P06728	Apolipoprotein A-IV	Apoa4	sp|P06728|APOA4_MOUSE Apolipoprotein A-IV OS=Mus musculus OX=10090 GN=Apoa4 PE=1 SV=3	1	1	0	1	0	0	1	0	45.029	0	4.6	0	163950000	0	163950000	0	27.2887	#NUM!	1
P07724	Serum albumin	Alb	sp|P07724|ALBU_MOUSE Albumin OS=Mus musculus OX=10090 GN=Alb PE=1 SV=3	1	3	2	3	2	2	3	2	68.692	4.9	7.9	4.9	158300000	46621000	56427000	55256000	25.7499	25.7196	7
A0A0A6YWI9		Ighv1-11	tr|A0A0A6YWI9|A0A0A6YWI9_MOUSE Immunoglobulin heavy variable V1-11 (Fragment) OS=Mus musculus OX=10090 GN=Ighv1-11 PE=4 SV=1	1	3	0	3	0	0	3	0	12.864	0	34.2	0	157830000	0	157830000	0	27.2338	#NUM!	3
P13542	Myosin-8	Myh8	sp|P13542|MYH8_MOUSE Myosin-8 OS=Mus musculus OX=10090 GN=Myh8 PE=2 SV=2	1	23	0	2	1	0	2	1	222.7	0	14.4	12.4	148540000	0	93126000	55415000	26.4727	25.7238	4
P31001	Desmin	Des	sp|P31001|DESM_MOUSE Desmin OS=Mus musculus OX=10090 GN=Des PE=1 SV=3	5	6	0	4	6	0	3	5	53.497	0	11.7	18.1	148460000	0	54024000	94434000	25.6871	26.4928	10
Q8CHS7	Dehydrogenase/reductase SDR family member 7C	Dhrs7c	sp|Q8CHS7|DRS7C_MOUSE Dehydrogenase/reductase SDR family member 7C OS=Mus musculus OX=10090 GN=Dhrs7c PE=1 SV=3	1	5	0	4	3	0	4	3	34.467	0	10.6	11.6	144760000	0	76207000	68550000	26.1834	26.0307	7
P20029	78 kDa glucose-regulated protein	Hspa5	sp|P20029|BIP_MOUSE Endoplasmic reticulum chaperone BiP OS=Mus musculus OX=10090 GN=Hspa5 PE=1 SV=3	1	5	0	5	0	0	5	0	72.421	0	11.6	0	143490000	0	143490000	0	27.0964	#NUM!	6
Q02105	Complement C1q subcomponent subunit C	C1qc	sp|Q02105|C1QC_MOUSE Complement C1q subcomponent subunit C OS=Mus musculus OX=10090 GN=C1qc PE=1 SV=2	1	3	3	1	0	3	1	0	25.991	10.6	5.3	0	136980000	101020000	35963000	0	25.1	#NUM!	4
A0A075B5S2		Ighv7-1	tr|A0A075B5S2|A0A075B5S2_MOUSE Immunoglobulin heavy variable 7-1 (Fragment) OS=Mus musculus OX=10090 GN=Ighv7-1 PE=1 SV=2	6	3	3	3	0	3	3	0	13.644	36.4	36.4	0	136460000	46937000	89524000	0	26.4158	#NUM!	6
A0A075B5T5		Ighv1-5	tr|A0A075B5T5|A0A075B5T5_MOUSE Immunoglobulin heavy variable V1-5 OS=Mus musculus OX=10090 GN=Ighv1-5 PE=4 SV=1	1	1	1	1	0	1	1	0	10.846	19.4	19.4	0	132970000	34077000	98890000	0	26.5593	#NUM!	2
A0A140T8P9;P01638	Ig kappa chain V-V region L6		tr|A0A140T8P9|A0A140T8P9_MOUSE Immunoglobulin kappa variable 14-111 (Fragment) OS=Mus musculus OX=10090 GN=Igkv14-111 PE=4 SV=2;sp|P01638|KV5A6_MOUSE Ig kappa chain V-V region L6 (Fragment) OS=Mus musculus OX=10090 PE=4 SV=1	3	3	1	1	0	1	1	0	13.232	30.8	37.6	0	132810000	54911000	77904000	0	26.2152	#NUM!	2
A0A075B5R5;P01806;P01809;P01810;P01808;P01807	Ig heavy chain V region 441;Ig heavy chain V region X24;Ig heavy chain V region J539;Ig heavy chain V region T601;Ig heavy chain V region X44	Ighv4-1	tr|A0A075B5R5|A0A075B5R5_MOUSE Immunoglobulin heavy variable 4-1 (Fragment) OS=Mus musculus OX=10090 GN=Ighv4-1 PE=1 SV=7;sp|P01806|HVM36_MOUSE Ig heavy chain V region 441 OS=Mus musculus OX=10090 PE=4 SV=1;sp|P01809|HVM39_MOUSE Ig heavy chain V region X24	6	3	1	2	0	1	1	0	12.874	13.8	31	0	127400000	10347000	117050000	0	26.8025	#NUM!	3
P22725	Protein Wnt-5a	Wnt5a	sp|P22725|WNT5A_MOUSE Protein Wnt-5a OS=Mus musculus OX=10090 GN=Wnt5a PE=1 SV=2	1	1	1	1	1	1	1	1	42.309	2.1	2.1	2.1	125370000	15221000	80826000	29323000	26.2683	24.8055	3
P16015	Carbonic anhydrase 3	Ca3	sp|P16015|CAH3_MOUSE Carbonic anhydrase 3 OS=Mus musculus OX=10090 GN=Ca3 PE=1 SV=3	1	2	0	2	2	0	2	2	29.366	0	18.5	18.5	121460000	0	81776000	39683000	26.2852	25.242	4
A0A075B5S3;A0A0A6YVR1		Ighv14-4	tr|A0A075B5S3|A0A075B5S3_MOUSE Immunoglobulin heavy variable 14-4 OS=Mus musculus OX=10090 GN=Ighv14-4 PE=4 SV=1;tr|A0A0A6YVR1|A0A0A6YVR1_MOUSE Immunoglobulin heavy variable 14-4 (Fragment) OS=Mus musculus OX=10090 GN=Ighv14-4 PE=4 SV=1	2	1	0	1	0	0	1	0	12.134	0	17.1	0	120530000	0	120530000	0	26.8448	#NUM!	2
A0A075B6A7		Ighv2-6	tr|A0A075B6A7|A0A075B6A7_MOUSE Immunoglobulin heavy variable 2-6 (Fragment) OS=Mus musculus OX=10090 GN=Ighv2-6 PE=4 SV=1	1	3	0	3	0	0	1	0	12.595	0	26.7	0	111220000	0	111220000	0	26.7288	#NUM!	5
Q3UV17	Keratin, type II cytoskeletal 2 oral	Krt76	sp|Q3UV17|K22O_MOUSE Keratin, type II cytoskeletal 2 oral OS=Mus musculus OX=10090 GN=Krt76 PE=1 SV=1	1	1	0	1	1	0	1	1	62.844	0	1.5	1.5	110120000	0	61298000	48820000	25.8693	25.541	2
A0A1W2P6G5;A0A1W2P6F6;A0A1W2P7Q9;Q60605	Myosin light polypeptide 6	Myl6	tr|A0A1W2P6G5|A0A1W2P6G5_MOUSE Myosin light polypeptide 6 OS=Mus musculus OX=10090 GN=Myl6 PE=1 SV=1;tr|A0A1W2P6F6|A0A1W2P6F6_MOUSE Myosin light polypeptide 6 OS=Mus musculus OX=10090 GN=Myl6 PE=1 SV=1;tr|A0A1W2P7Q9|A0A1W2P7Q9_MOUSE Myosin light polypeptid	5	3	3	1	1	3	1	1	15.448	30.2	9.4	11.5	109280000	87770000	16320000	5189800	23.9601	22.3072	5
P55302;F6WMD1	Alpha-2-macroglobulin receptor-associated protein	Lrpap1	sp|P55302|AMRP_MOUSE Alpha-2-macroglobulin receptor-associated protein OS=Mus musculus OX=10090 GN=Lrpap1 PE=1 SV=1;tr|F6WMD1|F6WMD1_MOUSE Alpha-2-macroglobulin receptor-associated protein (Fragment) OS=Mus musculus OX=10090 GN=Lrpap1 PE=1 SV=1	2	4	2	3	0	2	3	0	42.215	5.8	10	0	108660000	30857000	77803000	0	26.2133	#NUM!	5
P01670;P01671;A0A140T8P0;P01672	Ig kappa chain V-III region PC 6684;Ig kappa chain V-III region PC 7175;Ig kappa chain V-III region PC 7940		sp|P01670|KV3AI_MOUSE Ig kappa chain V-III region PC 6684 OS=Mus musculus OX=10090 PE=1 SV=1;sp|P01671|KV3AJ_MOUSE Ig kappa chain V-III region PC 7175 OS=Mus musculus OX=10090 PE=1 SV=1;tr|A0A140T8P0|A0A140T8P0_MOUSE Immunoglobulin kappa variable 3-12 (Fra	8	4	0	2	0	0	1	0	12.039	26.1	68.5	0	108310000	0	108310000	0	26.6906	#NUM!	1
P97927	Laminin subunit alpha-4	Lama4	sp|P97927|LAMA4_MOUSE Laminin subunit alpha-4 OS=Mus musculus OX=10090 GN=Lama4 PE=1 SV=2	1	4	4	2	3	4	2	3	201.82	2.3	1.7	2.3	107200000	41567000	27661000	37967000	24.7213	25.1782	8
Q8VDD5	Myosin-9	Myh9	sp|Q8VDD5|MYH9_MOUSE Myosin-9 OS=Mus musculus OX=10090 GN=Myh9 PE=1 SV=4	1	5	3	5	1	3	5	1	226.37	2.4	3.3	0.9	104200000	37273000	60387000	6544300	25.8477	22.6418	9
P20152;A0A0A6YWC8	Vimentin	Vim	sp|P20152|VIME_MOUSE Vimentin OS=Mus musculus OX=10090 GN=Vim PE=1 SV=3;tr|A0A0A6YWC8|A0A0A6YWC8_MOUSE Vimentin OS=Mus musculus OX=10090 GN=Vim PE=1 SV=1	3	4	3	1	0	3	1	0	53.687	10.9	5.6	2.6	103150000	84733000	18414000	0	24.1343	#NUM!	4
A0A0A6YXN4;A0A075B5U4		Ighv1-18	tr|A0A0A6YXN4|A0A0A6YXN4_MOUSE Immunoglobulin heavy variable V1-18 (Fragment) OS=Mus musculus OX=10090 GN=Ighv1-18 PE=1 SV=1;tr|A0A075B5U4|A0A075B5U4_MOUSE Immunoglobulin heavy variable V1-18 OS=Mus musculus OX=10090 GN=Ighv1-18 PE=1 SV=1	2	4	1	3	0	1	3	0	12.912	26.5	43.6	0	102430000	17868000	84560000	0	26.3335	#NUM!	4
A0A075B5Q5;A0A075B5Q7;A0A075B696;A0A0A6YWY9;A0A075B697;P01820	Ig heavy chain V region PJ14	Ighv2-9;Ighv2-6-8;Ighv2-3;Ighv2-9-1	tr|A0A075B5Q5|A0A075B5Q5_MOUSE Immunoglobulin heavy variable 2-9 (Fragment) OS=Mus musculus OX=10090 GN=Ighv2-9 PE=4 SV=1;tr|A0A075B5Q7|A0A075B5Q7_MOUSE Immunoglobulin heavy variable 2-6-8 OS=Mus musculus OX=10090 GN=Ighv2-6-8 PE=4 SV=1;tr|A0A075B696|A0A07	7	3	0	1	0	0	1	0	12.477	0	26.7	0	97091000	0	97091000	0	26.5328	#NUM!	4
P01592	Immunoglobulin J chain	Igj	sp|P01592|IGJ_MOUSE Immunoglobulin J chain OS=Mus musculus OX=10090 GN=Jchain PE=1 SV=4	1	1	1	1	1	1	1	1	18.013	9.4	9.4	9.4	92358000	37441000	39868000	15049000	25.2487	23.8432	3
A0A075B5R2;A0A075B5R3;A0A0A6YX91		Ighv7-3;Ighv7-2	tr|A0A075B5R2|A0A075B5R2_MOUSE Immunoglobulin heavy variable 7-3 (Fragment) OS=Mus musculus OX=10090 GN=Ighv7-3 PE=4 SV=2;tr|A0A075B5R3|A0A075B5R3_MOUSE Immunoglobulin heavy variable 7-2 OS=Mus musculus OX=10090 GN=Ighv7-2 PE=4 SV=1;tr|A0A0A6YX91|A0A0A6YX9	4	4	0	3	0	0	3	0	13.457	5.8	35	5.8	91048000	0	91048000	0	26.4401	#NUM!	3
Q8QZY6	Tetraspanin-14	Tspan14	sp|Q8QZY6|TSN14_MOUSE Tetraspanin-14 OS=Mus musculus OX=10090 GN=Tspan14 PE=1 SV=1	1	1	0	1	0	0	1	0	30.673	0	3	0	84377000	0	84377000	0	26.3303	#NUM!	1
A0A0G2JGT0;A0A075B5N6;A0A0G2JDG9		Igkv8-16	tr|A0A0G2JGT0|A0A0G2JGT0_MOUSE Predicted gene 43218 (Fragment) OS=Mus musculus OX=10090 GN=Gm43218 PE=4 SV=4;tr|A0A075B5N6|A0A075B5N6_MOUSE Immunoglobulin kappa variable 8-16 OS=Mus musculus OX=10090 GN=Igkv8-16 PE=4 SV=7;tr|A0A0G2JDG9|A0A0G2JDG9_MOUSE Imm	3	1	0	1	0	0	1	0	12.725	0	10.5	0	83751000	0	83751000	0	26.3196	#NUM!	1
F8WJ05;Q61702	Inter-alpha-trypsin inhibitor heavy chain H1	Itih1	tr|F8WJ05|F8WJ05_MOUSE Inter-alpha-trypsin inhibitor heavy chain H1 OS=Mus musculus OX=10090 GN=Itih1 PE=1 SV=1;sp|Q61702|ITIH1_MOUSE Inter-alpha-trypsin inhibitor heavy chain H1 OS=Mus musculus OX=10090 GN=Itih1 PE=1 SV=2	2	1	1	1	1	1	1	1	101.63	1.6	1.6	1.6	82563000	33266000	24175000	25122000	24.527	24.5824	4
A0A075B6D5;A0A0G2JFZ3		Igkv19-93	tr|A0A075B6D5|A0A075B6D5_MOUSE Immunoglobulin kappa chain variable 19-93 OS=Mus musculus OX=10090 GN=Igkv19-93 PE=1 SV=7;tr|A0A0G2JFZ3|A0A0G2JFZ3_MOUSE Immunoglobulin kappa chain variable 19-93 (Fragment) OS=Mus musculus OX=10090 GN=Igkv19-93 PE=1 SV=4	2	1	0	1	0	0	1	0	12.734	0	14	0	79749000	0	79749000	0	26.249	#NUM!	1
A0A0A6YVW3		Ighv1-23	tr|A0A0A6YVW3|A0A0A6YVW3_MOUSE Immunoglobulin heavy variable V1-23 (Fragment) OS=Mus musculus OX=10090 GN=Ighv1-23 PE=4 SV=1	1	3	0	1	0	0	0	0	12.933	16.2	28.2	0	75960000	0	75960000	0	26.1787	#NUM!	1
A0A075B5N9;A0A0G2JE31		Igkv3-7	tr|A0A075B5N9|A0A075B5N9_MOUSE Immunoglobulin kappa variable 3-7 OS=Mus musculus OX=10090 GN=Igkv3-7 PE=4 SV=7;tr|A0A0G2JE31|A0A0G2JE31_MOUSE Immunoglobulin kappa variable 3-7 (Fragment) OS=Mus musculus OX=10090 GN=Igkv3-7 PE=4 SV=4	3	4	2	1	0	2	1	0	10.856	47.5	30.3	0	72894000	25058000	47835000	0	25.5116	#NUM!	3
A0A0B4J1N0;A0A0G2JFE9		Ighv1-76	tr|A0A0B4J1N0|A0A0B4J1N0_MOUSE Immunoglobulin heavy variable 1-76 OS=Mus musculus OX=10090 GN=Ighv1-76 PE=1 SV=1;tr|A0A0G2JFE9|A0A0G2JFE9_MOUSE Immunoglobulin heavy variable 1-76 (Fragment) OS=Mus musculus OX=10090 GN=Ighv1-76 PE=1 SV=1	2	2	0	2	0	0	2	0	10.879	0	27.6	0	68511000	0	68511000	0	26.0298	#NUM!	3
A0A0B4J1J7;A0A0G2JEU7		Ighv1-82	tr|A0A0B4J1J7|A0A0B4J1J7_MOUSE Immunoglobulin heavy variable 1-82 OS=Mus musculus OX=10090 GN=Ighv1-82 PE=1 SV=1;tr|A0A0G2JEU7|A0A0G2JEU7_MOUSE Immunoglobulin heavy variable 1-82 (Fragment) OS=Mus musculus OX=10090 GN=Ighv1-82 PE=1 SV=1	5	4	2	4	0	2	4	0	10.65	15.3	27.6	0	67675000	8258700	59416000	0	25.8243	#NUM!	4
Q3USB7;Q8K394	Inactive phospholipase C-like protein 1;Inactive phospholipase C-like protein 2	Plcl1;Plcl2	sp|Q3USB7|PLCL1_MOUSE Inactive phospholipase C-like protein 1 OS=Mus musculus OX=10090 GN=Plcl1 PE=1 SV=3;sp|Q8K394|PLCL2_MOUSE Inactive phospholipase C-like protein 2 OS=Mus musculus OX=10090 GN=Plcl2 PE=1 SV=2	2	1	0	0	1	0	0	1	122.67	0	0	0.8	65610000	0	0	65610000	#NUM!	25.9674	1
A0A1W2P794;A0A1W2P8D1;Q3TD49	Signal peptide peptidase-like 2B	Sppl2b	tr|A0A1W2P794|A0A1W2P794_MOUSE Signal peptide peptidase-like 2B (Fragment) OS=Mus musculus OX=10090 GN=Sppl2b PE=1 SV=1;tr|A0A1W2P8D1|A0A1W2P8D1_MOUSE Signal peptide peptidase-like 2B (Fragment) OS=Mus musculus OX=10090 GN=Sppl2b PE=3 SV=1;sp|Q3TD49|SPP2B_	3	1	0	1	0	0	1	0	29.043	0	2.7	0	65574000	0	65574000	0	25.9666	#NUM!	1
A0A075B5N4;A0A0G2JF28		Igkv8-27	tr|A0A075B5N4|A0A075B5N4_MOUSE Immunoglobulin kappa chain variable 8-27 OS=Mus musculus OX=10090 GN=Igkv8-27 PE=4 SV=1;tr|A0A0G2JF28|A0A0G2JF28_MOUSE Immunoglobulin kappa chain variable 8-27 (Fragment) OS=Mus musculus OX=10090 GN=Igkv8-27 PE=4 SV=1	2	4	0	2	0	0	2	0	10.976	9	36	0	64754000	0	64754000	0	25.9485	#NUM!	3
E9PUM3;Q9WUB3	Alpha-1,4 glucan phosphorylase;Glycogen phosphorylase, muscle form	Pygm	tr|E9PUM3|E9PUM3_MOUSE Alpha-1,4 glucan phosphorylase OS=Mus musculus OX=10090 GN=Pygm PE=1 SV=1;sp|Q9WUB3|PYGM_MOUSE Glycogen phosphorylase, muscle form OS=Mus musculus OX=10090 GN=Pygm PE=1 SV=3	2	3	0	2	2	0	2	2	87.51	0	2.5	2.5	63042000	0	24962000	38079000	24.5732	25.1825	4
Q9D2G9	HHIP-like protein 2	Hhipl2	sp|Q9D2G9|HIPL2_MOUSE HHIP-like protein 2 OS=Mus musculus OX=10090 GN=Hhipl2 PE=2 SV=2	1	1	1	0	0	1	0	0	79.997	1.3	0	0	61659000	61659000	0	0	#NUM!	#NUM!	1
A0A075B5N2;A0A140T8P2;A0A0G2JEI6;P01634	Ig kappa chain V-V region MOPC 21	Igkv6-29	tr|A0A075B5N2|A0A075B5N2_MOUSE Immunoglobulin kappa chain variable 6-29 OS=Mus musculus OX=10090 GN=Igkv6-29 PE=4 SV=7;tr|A0A140T8P2|A0A140T8P2_MOUSE Immunoglobulin kappa variable 6-20 (Fragment) OS=Mus musculus OX=10090 GN=Igkv6-20 PE=4 SV=2;tr|A0A0G2JEI6	7	3	2	3	0	2	2	0	12.579	26.3	34.2	0	59817000	20761000	39056000	0	25.219	#NUM!	4
Q3TYR5	Glutaredoxin domain-containing cysteine-rich protein 2	Grxcr2	sp|Q3TYR5|GRCR2_MOUSE Glutaredoxin domain-containing cysteine-rich protein 2 OS=Mus musculus OX=10090 GN=Grxcr2 PE=2 SV=1	1	1	0	1	1	0	1	1	28.601	0	3.5	3.5	59052000	0	24998000	34055000	24.5753	25.0214	2
P01668;P01666;P01665;P01664;A0A140T8Q4;A0A140T8Q0	Ig kappa chain V-III region PC 7210;Ig kappa chain V-III region PC 7183;Ig kappa chain V-III region PC 7043;Ig kappa chain V-III region CBPC 101		sp|P01668|KV3AG_MOUSE Ig kappa chain V-III region PC 7210 OS=Mus musculus OX=10090 PE=1 SV=1;sp|P01666|KV3AE_MOUSE Ig kappa chain V-III region PC 7183 OS=Mus musculus OX=10090 PE=1 SV=1;sp|P01665|KV3AD_MOUSE Ig kappa chain V-III region PC 7043 OS=Mus muscu	6	2	0	1	0	0	1	0	11.95	16.4	30.9	0	57926000	0	57926000	0	25.7877	#NUM!	1
A0A140T8P7			tr|A0A140T8P7|A0A140T8P7_MOUSE Immunoglobulin kappa variable 8-21 (Fragment) OS=Mus musculus OX=10090 GN=Igkv8-21 PE=1 SV=2	1	3	1	1	0	1	1	0	13.128	15	27.5	0	55386000	13858000	41528000	0	25.3076	#NUM!	2
P07310	Creatine kinase M-type	Ckm	sp|P07310|KCRM_MOUSE Creatine kinase M-type OS=Mus musculus OX=10090 GN=Ckm PE=1 SV=1	2	3	0	0	3	0	0	3	43.044	0	0	12.6	53991000	0	0	53991000	#NUM!	25.6862	3
A0A075B5N5;A0A0B4J1J3		Igkv8-26;Igkv8-18	tr|A0A075B5N5|A0A075B5N5_MOUSE Immunoglobulin kappa variable 8-26 (Fragment) OS=Mus musculus OX=10090 GN=Igkv8-26 PE=4 SV=7;tr|A0A0B4J1J3|A0A0B4J1J3_MOUSE Immunoglobulin kappa variable 8-18 (Fragment) OS=Mus musculus OX=10090 GN=Igkv8-18 PE=4 SV=1	2	2	0	1	2	0	1	2	13.821	0	7.3	14.6	52352000	0	16556000	35797000	23.9809	25.0933	3
A0A0B4J1I8;P04944;P04941;P04940;A0A0B4J1I5;P04943	Ig kappa chain V-VI region NQ5-78.2.6;Ig kappa chain V-VI region NQ2-48.2.2;Ig kappa chain V-VI region NQ2-17.4.1;Ig kappa chain V-VI region NQ6-8.3.1	Igkv4-59;Igkv4-70	tr|A0A0B4J1I8|A0A0B4J1I8_MOUSE Immunoglobulin kappa variable 4-59 (Fragment) OS=Mus musculus OX=10090 GN=Igkv4-59 PE=4 SV=1;sp|P04944|KV6AA_MOUSE Ig kappa chain V-VI region NQ5-78.2.6 OS=Mus musculus OX=10090 PE=2 SV=1;sp|P04941|KV6A7_MOUSE Ig kappa chain	9	4	0	3	0	0	2	0	12.67	0	30.8	0	51067000	0	51067000	0	25.6059	#NUM!	3
A0A075B5T3		Ighv6-6	tr|A0A075B5T3|A0A075B5T3_MOUSE Immunoglobulin heavy variable 6-6 (Fragment) OS=Mus musculus OX=10090 GN=Ighv6-6 PE=4 SV=1	10	8	0	4	0	0	4	0	13.293	5.9	63	5.9	48445000	0	48445000	0	25.5298	#NUM!	3
A0A075B5P1		Igkv3-1	tr|A0A075B5P1|A0A075B5P1_MOUSE Immunoglobulin kappa variable 3-1 (Fragment) OS=Mus musculus OX=10090 GN=Igkv3-1 PE=1 SV=7	1	1	0	1	0	0	1	0	12.972	0	26.1	0	46290000	0	46290000	0	25.4642	#NUM!	1
F6YY88;Q9CQT1	Methylthioribose-1-phosphate isomerase	Mri1	tr|F6YY88|F6YY88_MOUSE Methylthioribose-1-phosphate isomerase (Fragment) OS=Mus musculus OX=10090 GN=Mri1 PE=1 SV=1;sp|Q9CQT1|MTNA_MOUSE Methylthioribose-1-phosphate isomerase OS=Mus musculus OX=10090 GN=Mri1 PE=1 SV=1	2	1	1	0	0	1	0	0	24.599	5.3	0	0	45968000	45968000	0	0	#NUM!	#NUM!	1
Q9CQI9	Mediator of RNA polymerase II transcription subunit 30	Med30	sp|Q9CQI9|MED30_MOUSE Mediator of RNA polymerase II transcription subunit 30 OS=Mus musculus OX=10090 GN=Med30 PE=1 SV=1	1	1	1	1	1	1	1	1	20.358	5.1	5.1	5.1	45304000	8696000	28348000	8260200	24.7567	22.9777	4
A0A0G2JDM4;P21440	Multidrug resistance protein 3	Abcb4	tr|A0A0G2JDM4|A0A0G2JDM4_MOUSE Phosphatidylcholine translocator ABCB4 (Fragment) OS=Mus musculus OX=10090 GN=Abcb4 PE=1 SV=1;sp|P21440|MDR3_MOUSE Phosphatidylcholine translocator ABCB4 OS=Mus musculus OX=10090 GN=Abcb4 PE=1 SV=2	2	1	0	1	0	0	1	0	96.817	0	0.8	0	44485000	0	44485000	0	25.4068	#NUM!	1
P02104;Q9CR49	Hemoglobin subunit epsilon-Y2	Hbb-y	sp|P02104|HBE_MOUSE Hemoglobin subunit epsilon-Y2 OS=Mus musculus OX=10090 GN=Hbb-y PE=1 SV=2;tr|Q9CR49|Q9CR49_MOUSE Globin b1 OS=Mus musculus OX=10090 GN=Hbb-y PE=1 SV=1	2	2	1	1	1	1	1	1	16.136	15.6	8.8	15.6	43287000	10381000	19287000	13619000	24.2011	23.6991	3
Q60675;A0A087WRP2	Laminin subunit alpha-2	Lama2	sp|Q60675|LAMA2_MOUSE Laminin subunit alpha-2 OS=Mus musculus OX=10090 GN=Lama2 PE=1 SV=2;tr|A0A087WRP2|A0A087WRP2_MOUSE Laminin subunit alpha-2 OS=Mus musculus OX=10090 GN=Lama2 PE=1 SV=1	3	3	1	1	2	1	1	2	343.81	0.5	0.5	1.2	42703000	0	11341000	31362000	23.435	24.9025	4
A0A075B5Q2;P18524;P18530	Ig heavy chain V region RF;Ig heavy chain V region 7-39	Ighv5-9	tr|A0A075B5Q2|A0A075B5Q2_MOUSE Immunoglobulin heavy variable 5-9 (Fragment) OS=Mus musculus OX=10090 GN=Ighv5-9 PE=4 SV=1;sp|P18524|HVM53_MOUSE Ig heavy chain V region RF OS=Mus musculus OX=10090 PE=1 SV=1;sp|P18530|HVM59_MOUSE Ig heavy chain V region 7-39	7	4	0	1	0	0	0	0	12.795	9.4	18.8	6	42176000	0	42176000	0	25.3299	#NUM!	1
P70670	Nascent polypeptide-associated complex subunit alpha, muscle-specific form	Naca	sp|P70670|NACAM_MOUSE Nascent polypeptide-associated complex subunit alpha, muscle-specific form OS=Mus musculus OX=10090 GN=Naca PE=1 SV=2	1	3	0	3	0	0	3	0	220.5	0	3.9	0	41612000	0	41612000	0	25.3105	#NUM!	3
Q9QWK4	CD5 antigen-like	Cd5l	sp|Q9QWK4|CD5L_MOUSE CD5 antigen-like OS=Mus musculus OX=10090 GN=Cd5l PE=1 SV=3	1	2	2	1	0	2	1	0	38.862	6.8	3.4	0	41241000	30627000	10614000	0	23.3395	#NUM!	3
Q8BMF4	Dihydrolipoyllysine-residue acetyltransferase component of pyruvate dehydrogenase complex, mitochondrial	Dlat	sp|Q8BMF4|ODP2_MOUSE Dihydrolipoyllysine-residue acetyltransferase component of pyruvate dehydrogenase complex, mitochondrial OS=Mus musculus OX=10090 GN=Dlat PE=1 SV=2	1	3	3	0	0	3	0	0	67.941	8.4	0	0	40805000	40805000	0	0	#NUM!	#NUM!	3
Q61703;G3X977;Q3UEG7	Inter-alpha-trypsin inhibitor heavy chain H2	Itih2	sp|Q61703|ITIH2_MOUSE Inter-alpha-trypsin inhibitor heavy chain H2 OS=Mus musculus OX=10090 GN=Itih2 PE=1 SV=1;tr|G3X977|G3X977_MOUSE Inter-alpha-trypsin inhibitor heavy chain H2 OS=Mus musculus OX=10090 GN=Itih2 PE=1 SV=1;tr|Q3UEG7|Q3UEG7_MOUSE Inter-alph	3	2	1	2	1	1	2	1	105.93	1.4	2.7	1.4	40174000	5399900	22922000	11852000	24.4502	23.4986	4
A2AQA9;E9Q1W3;A0A571BF46;A0A571BF58;A0A1B0GSF5		Neb	tr|A2AQA9|A2AQA9_MOUSE Nebulin OS=Mus musculus OX=10090 GN=Neb PE=1 SV=1;tr|E9Q1W3|E9Q1W3_MOUSE Nebulin OS=Mus musculus OX=10090 GN=Neb PE=1 SV=1;tr|A0A571BF46|A0A571BF46_MOUSE Nebulin OS=Mus musculus OX=10090 GN=Neb PE=1 SV=1;tr|A0A571BF58|A0A571BF58_MOUS	5	2	0	2	1	0	2	1	800.56	0	0.8	0.4	39355000	0	28662000	10693000	24.7726	23.3502	3
A0A140T8M0			tr|A0A140T8M0|A0A140T8M0_MOUSE Immunoglobulin kappa variable 1-117 (Fragment) OS=Mus musculus OX=10090 GN=Igkv1-117 PE=4 SV=2	1	5	0	1	0	0	1	0	13.117	20.2	42	20.2	37499000	0	37499000	0	25.1603	#NUM!	2
A0A075B5M4		Igkv4-57-1	tr|A0A075B5M4|A0A075B5M4_MOUSE Immunoglobulin kappa variable 4-57-1 (Fragment) OS=Mus musculus OX=10090 GN=Igkv4-57-1 PE=4 SV=1	1	2	1	0	0	1	0	0	12.723	26.9	13.4	0	36682000	36682000	0	0	#NUM!	#NUM!	1
Q61292	Laminin subunit beta-2	Lamb2	sp|Q61292|LAMB2_MOUSE Laminin subunit beta-2 OS=Mus musculus OX=10090 GN=Lamb2 PE=1 SV=2	1	3	1	1	2	1	1	2	196.58	0.9	1	2.1	34526000	9276100	4755000	20495000	22.181	24.2888	4
A0A140T8P1			tr|A0A140T8P1|A0A140T8P1_MOUSE Immunoglobulin kappa variable 6-14 (Fragment) OS=Mus musculus OX=10090 GN=Igkv6-14 PE=4 SV=2	1	4	0	2	0	0	2	0	12.848	0	33.9	0	34041000	0	34041000	0	25.0208	#NUM!	2
A0A0B4J1H7		Igkv1-135	tr|A0A0B4J1H7|A0A0B4J1H7_MOUSE Immunoglobulin kappa variable 1-135 (Fragment) OS=Mus musculus OX=10090 GN=Igkv1-135 PE=4 SV=1	1	1	0	1	0	0	1	0	13.305	0	21.7	0	32444000	0	32444000	0	24.9514	#NUM!	1
P01663;P01662;A0A075B5N8;A0A0G2JGN0;P01661	Ig kappa chain V-III region PC 4050;Ig kappa chain V-III region ABPC 22/PC 9245;Ig kappa chain V-III region MOPC 63	Igkv3-10	sp|P01663|KV3AB_MOUSE Ig kappa chain V-III region PC 4050 OS=Mus musculus OX=10090 PE=1 SV=1;sp|P01662|KV3AA_MOUSE Ig kappa chain V-III region ABPC 22/PC 9245 OS=Mus musculus OX=10090 PE=1 SV=1;tr|A0A075B5N8|A0A075B5N8_MOUSE Immunoglobulin kappa variable 3	5	3	1	0	0	1	0	0	12.005	16.2	36.9	0	32282000	32282000	0	0	#NUM!	#NUM!	1
A0A0B4J1I1		Igkv16-104	tr|A0A0B4J1I1|A0A0B4J1I1_MOUSE Immunoglobulin kappa variable 16-104 (Fragment) OS=Mus musculus OX=10090 GN=Igkv16-104 PE=4 SV=1	1	1	0	1	0	0	1	0	12.874	0	12.1	0	31582000	0	31582000	0	24.9126	#NUM!	1
Q5SX40	Myosin-1	Myh1	sp|Q5SX40|MYH1_MOUSE Myosin-1 OS=Mus musculus OX=10090 GN=Myh1 PE=1 SV=1	1	25	0	1	2	0	1	2	223.34	0	13.9	14.8	30988000	0	9356000	21632000	23.1575	24.3667	3
A0A075B5M7;A0A0G2JDV4;A0A0B4J1J1		Igkv5-39;Igkv5-45	tr|A0A075B5M7|A0A075B5M7_MOUSE Immunoglobulin kappa variable 5-39 OS=Mus musculus OX=10090 GN=Igkv5-39 PE=1 SV=7;tr|A0A0G2JDV4|A0A0G2JDV4_MOUSE Immunoglobulin kappa variable 5-39 (Fragment) OS=Mus musculus OX=10090 GN=Igkv5-39 PE=1 SV=4;tr|A0A0B4J1J1|A0A0B	3	3	1	0	0	1	0	0	10.345	38.9	23.2	0	30401000	30401000	0	0	#NUM!	#NUM!	1
A0A0U1RNJ1;P19096	Fatty acid synthase;[Acyl-carrier-protein] S-acetyltransferase;[Acyl-carrier-protein] S-malonyltransferase;3-oxoacyl-[acyl-carrier-protein] synthase;3-oxoacyl-[acyl-carrier-protein] reductase;3-hydroxyacyl-[acyl-carrier-protein] dehydratase;Enoyl-[acyl-carrier-protein] reductase;Oleoyl-[acyl-carrier-protein] hydrolase	Fasn	tr|A0A0U1RNJ1|A0A0U1RNJ1_MOUSE 3-hydroxyacyl-[acyl-carrier-protein] dehydratase OS=Mus musculus OX=10090 GN=Fasn PE=1 SV=1;sp|P19096|FAS_MOUSE Fatty acid synthase OS=Mus musculus OX=10090 GN=Fasn PE=1 SV=2	2	4	4	1	0	4	1	0	272.22	2	0.4	0	29181000	24354000	4827200	0	22.2028	#NUM!	3
P01626	Ig kappa chain V-II region MOPC 167		sp|P01626|KV2A1_MOUSE Ig kappa chain V-II region MOPC 167 OS=Mus musculus OX=10090 PE=1 SV=1	1	1	1	1	0	1	1	0	12.349	21.4	21.4	0	26406000	0	26406000	0	24.6544	#NUM!	3
P01724	Ig lambda-1 chain V regions MOPC 104E/RPC20/J558/S104		sp|P01724|LV1B_MOUSE Ig lambda-1 chain V regions MOPC 104E/RPC20/J558/S104 OS=Mus musculus OX=10090 PE=1 SV=1	1	1	1	0	0	1	0	0	13.479	31	0	0	25861000	25861000	0	0	#NUM!	#NUM!	0
P01029	Complement C4-B;Complement C4 beta chain;Complement C4 alpha chain;C4a anaphylatoxin;Complement C4 gamma chain	C4b	sp|P01029|CO4B_MOUSE Complement C4-B OS=Mus musculus OX=10090 GN=C4b PE=1 SV=3	1	2	0	1	1	0	1	1	192.91	0	1.3	0.5	25600000	0	21333000	4266600	24.3466	22.0247	1
A0A075B5R0;A0A0B4J1P4		Ighv5-16	tr|A0A075B5R0|A0A075B5R0_MOUSE Immunoglobulin heavy variable 5-16 OS=Mus musculus OX=10090 GN=Ighv5-16 PE=1 SV=1;tr|A0A0B4J1P4|A0A0B4J1P4_MOUSE Immunoglobulin heavy variable 5-16 (Fragment) OS=Mus musculus OX=10090 GN=Ighv5-16 PE=1 SV=1	3	3	0	2	0	0	2	0	13.217	0	40.5	0	24893000	0	24893000	0	24.5692	#NUM!	2
A0A0A0MQC1		Ighv3-5	tr|A0A0A0MQC1|A0A0A0MQC1_MOUSE Immunoglobulin heavy variable 3-5 OS=Mus musculus OX=10090 GN=Ighv3-5 PE=1 SV=1	1	1	0	1	0	0	1	0	11.277	0	13.1	0	24754000	0	24754000	0	24.5612	#NUM!	1
D3YXU1;Q99JY0	Trifunctional enzyme subunit beta, mitochondrial;3-ketoacyl-CoA thiolase	Hadhb	tr|D3YXU1|D3YXU1_MOUSE Trifunctional enzyme subunit beta, mitochondrial (Fragment) OS=Mus musculus OX=10090 GN=Hadhb PE=1 SV=1;sp|Q99JY0|ECHB_MOUSE Trifunctional enzyme subunit beta, mitochondrial OS=Mus musculus OX=10090 GN=Hadhb PE=1 SV=1	2	2	1	1	0	1	1	0	18.966	5.2	5.2	0	24518000	17648000	6869300	0	22.7117	#NUM!	2
A0A075B5Y3		Ighv1-80	tr|A0A075B5Y3|A0A075B5Y3_MOUSE Immunoglobulin heavy variable 1-80 (Fragment) OS=Mus musculus OX=10090 GN=Ighv1-80 PE=1 SV=1	1	1	0	1	0	0	1	0	12.763	0	12.8	0	23312000	0	23312000	0	24.4746	#NUM!	1
Q7TQ48	Sarcalumenin	Srl	sp|Q7TQ48|SRCA_MOUSE Sarcalumenin OS=Mus musculus OX=10090 GN=Srl PE=1 SV=1	1	1	0	1	1	0	1	1	99.183	0	2.6	2.6	22539000	0	9373800	13165000	23.1602	23.6502	1
A0A0A6YXQ0		Ighv8-8	tr|A0A0A6YXQ0|A0A0A6YXQ0_MOUSE Immunoglobulin heavy variable 8-8 (Fragment) OS=Mus musculus OX=10090 GN=Ighv8-8 PE=4 SV=1	1	1	0	1	0	0	1	0	13.185	0	12.6	0	22197000	0	22197000	0	24.4039	#NUM!	1
Q91Z83;Q02566	Myosin-7;Myosin-6	Myh7;Myh6	sp|Q91Z83|MYH7_MOUSE Myosin-7 OS=Mus musculus OX=10090 GN=Myh7 PE=2 SV=1;sp|Q02566|MYH6_MOUSE Myosin-6 OS=Mus musculus OX=10090 GN=Myh6 PE=1 SV=2	2	11	0	1	0	0	1	0	222.88	0	4.2	4.2	21848000	0	21848000	0	24.381	#NUM!	1
Q61805	Lipopolysaccharide-binding protein	Lbp	sp|Q61805|LBP_MOUSE Lipopolysaccharide-binding protein OS=Mus musculus OX=10090 GN=Lbp PE=1 SV=2	1	1	1	0	0	1	0	0	53.055	3.5	0	0	21281000	21281000	0	0	#NUM!	#NUM!	1
A0A1L1ST52;A0A1L1SUV0;A0A1L1SSN6;A0A1L1STV8;A0A1L1SQV8;A0A1L1SU37;P52480	Pyruvate kinase PKM	Pkm	tr|A0A1L1ST52|A0A1L1ST52_MOUSE Pyruvate kinase (Fragment) OS=Mus musculus OX=10090 GN=Pkm PE=1 SV=1;tr|A0A1L1SUV0|A0A1L1SUV0_MOUSE Pyruvate kinase (Fragment) OS=Mus musculus OX=10090 GN=Pkm PE=1 SV=1;tr|A0A1L1SSN6|A0A1L1SSN6_MOUSE Pyruvate kinase (Fragment	7	1	0	1	1	0	1	1	11.213	0	12.7	12.7	21184000	0	14085000	7098800	23.7477	22.7591	2
P01643	Ig kappa chain V-V region MOPC 173		sp|P01643|KV5AA_MOUSE Ig kappa chain V-V region MOPC 173 OS=Mus musculus OX=10090 PE=1 SV=1	3	3	0	1	0	0	1	0	11.217	26.9	25	0	21042000	0	21042000	0	24.3268	#NUM!	1
A0A140T8N8			tr|A0A140T8N8|A0A140T8N8_MOUSE Immunoglobulin kappa variable 9-123 (Fragment) OS=Mus musculus OX=10090 GN=Igkv9-123 PE=4 SV=2	1	1	0	1	0	0	1	0	12.815	0	12.8	0	20716000	0	20716000	0	24.3042	#NUM!	1
A2AEX6;A2AEX8;P97447	Four and a half LIM domains protein 1	Fhl1	tr|A2AEX6|A2AEX6_MOUSE Four and a half LIM domains protein 1 OS=Mus musculus OX=10090 GN=Fhl1 PE=1 SV=1;tr|A2AEX8|A2AEX8_MOUSE Four and a half LIM domains protein 1 OS=Mus musculus OX=10090 GN=Fhl1 PE=1 SV=1;sp|P97447|FHL1_MOUSE Four and a half LIM domains	3	1	0	1	1	0	1	1	35.08	0	4.9	4.9	20286000	0	10748000	9538600	23.3576	23.1853	2
B7FAV1;B7FAU9;Q8BTM8	Filamin-A	Flna	tr|B7FAV1|B7FAV1_MOUSE Filamin, alpha (Fragment) OS=Mus musculus OX=10090 GN=Flna PE=1 SV=1;tr|B7FAU9|B7FAU9_MOUSE Filamin, alpha OS=Mus musculus OX=10090 GN=Flna PE=1 SV=1;sp|Q8BTM8|FLNA_MOUSE Filamin-A OS=Mus musculus OX=10090 GN=Flna PE=1 SV=5	3	1	1	0	0	1	0	0	274.63	0.9	0	0	19809000	19809000	0	0	#NUM!	#NUM!	1
G3UYQ4		Ak9	tr|G3UYQ4|G3UYQ4_MOUSE Cilia- and flagella-associated protein 206 OS=Mus musculus OX=10090 GN=Ak9 PE=1 SV=2	1	1	0	1	0	0	1	0	219.53	0	0.4	0	19717000	0	19717000	0	24.2329	#NUM!	1
A0A0B4J1I3		Igkv4-74	tr|A0A0B4J1I3|A0A0B4J1I3_MOUSE Immunoglobulin kappa variable 4-74 (Fragment) OS=Mus musculus OX=10090 GN=Igkv4-74 PE=4 SV=1	1	2	0	1	0	0	1	0	12.891	13.4	37	0	19554000	0	19554000	0	24.221	#NUM!	1
Q3V117;Q91V92	ATP-citrate synthase	Acly	tr|Q3V117|Q3V117_MOUSE ATP-citrate synthase OS=Mus musculus OX=10090 GN=Acly PE=1 SV=1;sp|Q91V92|ACLY_MOUSE ATP-citrate synthase OS=Mus musculus OX=10090 GN=Acly PE=1 SV=1	2	1	1	0	0	1	0	0	120.79	1.3	0	0	19532000	19532000	0	0	#NUM!	#NUM!	1
A0A075B5R7;A0A075B5R4		Ighv14-2;Ighv14-1	tr|A0A075B5R7|A0A075B5R7_MOUSE Immunoglobulin heavy variable 14-2 (Fragment) OS=Mus musculus OX=10090 GN=Ighv14-2 PE=4 SV=1;tr|A0A075B5R4|A0A075B5R4_MOUSE Immunoglobulin heavy variable 14-1 (Fragment) OS=Mus musculus OX=10090 GN=Ighv14-1 PE=4 SV=1	2	1	0	1	0	0	1	0	13.002	0	16.2	0	19450000	0	19450000	0	24.2133	#NUM!	1
E9QN70;P02469	Laminin subunit beta-1	Lamb1	tr|E9QN70|E9QN70_MOUSE Laminin subunit beta-1 OS=Mus musculus OX=10090 GN=Lamb1 PE=1 SV=1;sp|P02469|LAMB1_MOUSE Laminin subunit beta-1 OS=Mus musculus OX=10090 GN=Lamb1 PE=1 SV=3	2	2	1	1	1	1	1	1	202.44	1.1	0.7	1.1	19036000	5370600	5494000	8171700	22.3894	22.9622	3
Q5SUT0;Q5SUS9;Q61545	RNA-binding protein EWS	Ewsr1	tr|Q5SUT0|Q5SUT0_MOUSE RNA-binding protein EWS OS=Mus musculus OX=10090 GN=Ewsr1 PE=1 SV=1;tr|Q5SUS9|Q5SUS9_MOUSE RNA-binding protein EWS OS=Mus musculus OX=10090 GN=Ewsr1 PE=1 SV=1;sp|Q61545|EWS_MOUSE RNA-binding protein EWS OS=Mus musculus OX=10090 GN=Ew	3	1	0	1	0	0	1	0	64.988	0	2.8	0	18646000	0	18646000	0	24.1524	#NUM!	1
A0A075B5K5;P01628;P01627	Ig kappa chain V-II region MOPC 511;Ig kappa chain V-II region VKappa167	Igkv2-112;Gm5153	tr|A0A075B5K5|A0A075B5K5_MOUSE Immunoglobulin kappa variable 2-112 OS=Mus musculus OX=10090 GN=Igkv2-112 PE=1 SV=1;sp|P01628|KV2A3_MOUSE Ig kappa chain V-II region MOPC 511 OS=Mus musculus OX=10090 PE=1 SV=1;sp|P01627|KV2A2_MOUSE Ig kappa chain V-II region	3	1	1	0	0	1	0	0	13.223	19.3	0	0	17293000	17293000	0	0	#NUM!	#NUM!	1
A0A075B5Q4;P18525;A0A075B5R1;A0A075B5Q0;A0A075B5P9;P18526	Ig heavy chain V region 5-84;Ig heavy chain V region 345	Ighv5-12;Ighv5-17;Ighv5-6;Ighv5-4	tr|A0A075B5Q4|A0A075B5Q4_MOUSE Immunoglobulin heavy variable 5-12 (Fragment) OS=Mus musculus OX=10090 GN=Ighv5-12 PE=4 SV=1;sp|P18525|HVM54_MOUSE Ig heavy chain V region 5-84 OS=Mus musculus OX=10090 PE=1 SV=1;tr|A0A075B5R1|A0A075B5R1_MOUSE Immunoglobulin	10	5	1	1	0	1	1	0	13.075	23.1	32.5	6	17180000	5555400	11625000	0	23.4707	#NUM!	2
Q9D2G2	Dihydrolipoyllysine-residue succinyltransferase component of 2-oxoglutarate dehydrogenase complex, mitochondrial	Dlst	sp|Q9D2G2|ODO2_MOUSE Dihydrolipoyllysine-residue succinyltransferase component of 2-oxoglutarate dehydrogenase complex, mitochondrial OS=Mus musculus OX=10090 GN=Dlst PE=1 SV=1	1	2	2	0	0	2	0	0	48.994	4.6	0	0	16834000	16834000	0	0	#NUM!	#NUM!	2
G3X9R0;A0A1B0GR13		Cylc1	tr|G3X9R0|G3X9R0_MOUSE Cylicin, basic protein of sperm head cytoskeleton 1 OS=Mus musculus OX=10090 GN=Cylc1 PE=1 SV=1;tr|A0A1B0GR13|A0A1B0GR13_MOUSE Cylicin, basic protein of sperm head cytoskeleton 1 OS=Mus musculus OX=10090 GN=Cylc1 PE=1 SV=1	2	1	0	1	0	0	1	0	71.47	0	1.1	0	16587000	0	16587000	0	23.9835	#NUM!	1
E9QPD7;G5E8R3;Q05920	Pyruvate carboxylase;Pyruvate carboxylase, mitochondrial	Pcx;Pc	tr|E9QPD7|E9QPD7_MOUSE Pyruvate carboxylase OS=Mus musculus OX=10090 GN=Pcx PE=1 SV=1;tr|G5E8R3|G5E8R3_MOUSE Pyruvate carboxylase OS=Mus musculus OX=10090 GN=Pcx PE=1 SV=1;sp|Q05920|PYC_MOUSE Pyruvate carboxylase, mitochondrial OS=Mus musculus OX=10090 GN=	3	2	2	0	0	2	0	0	129.83	2.3	0	0	15654000	15654000	0	0	#NUM!	#NUM!	2
D6RFD7;P45952	Medium-chain specific acyl-CoA dehydrogenase, mitochondrial	Acadm	tr|D6RFD7|D6RFD7_MOUSE Medium-chain-specific acyl-CoA dehydrogenase, mitochondrial OS=Mus musculus OX=10090 GN=Acadm PE=1 SV=1;sp|P45952|ACADM_MOUSE Medium-chain specific acyl-CoA dehydrogenase, mitochondrial OS=Mus musculus OX=10090 GN=Acadm PE=1 SV=1	2	1	1	0	0	1	0	0	17.816	17.2	0	0	15429000	15429000	0	0	#NUM!	#NUM!	2
A0A0A6YXW6;A0A075B6A3;P01878	Ig alpha chain C region	Igha	tr|A0A0A6YXW6|A0A0A6YXW6_MOUSE Immunoglobulin heavy constant alpha (Fragment) OS=Mus musculus OX=10090 GN=Igha PE=1 SV=1;tr|A0A075B6A3|A0A075B6A3_MOUSE Immunoglobulin heavy constant alpha (Fragment) OS=Mus musculus OX=10090 GN=Igha PE=1 SV=1;sp|P01878|IGHA	3	2	0	1	1	0	1	1	41.958	0	8.5	2.6	15338000	0	8550800	6787200	23.0276	22.6944	2
Q3U3J1		Bckdha	tr|Q3U3J1|Q3U3J1_MOUSE 2-oxoisovalerate dehydrogenase subunit alpha OS=Mus musculus OX=10090 GN=Bckdha PE=1 SV=1	1	1	1	0	0	1	0	0	50.773	3.6	0	0	14655000	14655000	0	0	#NUM!	#NUM!	1
E9PW20;Q9CY57;D3YZA1;D3Z7T7	Chromatin target of PRMT1 protein	Chtop	tr|E9PW20|E9PW20_MOUSE Chromatin target of PRMT1 protein OS=Mus musculus OX=10090 GN=Chtop PE=1 SV=1;sp|Q9CY57|CHTOP_MOUSE Chromatin target of PRMT1 protein OS=Mus musculus OX=10090 GN=Chtop PE=1 SV=2;tr|D3YZA1|D3YZA1_MOUSE Chromatin target of PRMT1 protei	4	2	0	2	1	0	2	1	22.106	0	17.2	6.4	14520000	0	10954000	3565300	23.385	21.7656	3
Q5SX61;Q5SX60;Q5SX59;P21550	Enolase;Beta-enolase	Eno3	tr|Q5SX61|Q5SX61_MOUSE Beta-enolase (Fragment) OS=Mus musculus OX=10090 GN=Eno3 PE=1 SV=1;tr|Q5SX60|Q5SX60_MOUSE Beta-enolase (Fragment) OS=Mus musculus OX=10090 GN=Eno3 PE=1 SV=1;tr|Q5SX59|Q5SX59_MOUSE 2-phospho-D-glycerate hydro-lyase (Fragment) OS=Mus m	4	1	0	0	1	0	0	1	7.6407	0	0	27.1	14391000	0	0	14391000	#NUM!	23.7787	1
D3Z7J9;D3Z2F2;P63038	60 kDa heat shock protein, mitochondrial	Hspd1	tr|D3Z7J9|D3Z7J9_MOUSE 60 kDa heat shock protein, mitochondrial (Fragment) OS=Mus musculus OX=10090 GN=Hspd1 PE=1 SV=1;tr|D3Z2F2|D3Z2F2_MOUSE 60 kDa heat shock protein, mitochondrial (Fragment) OS=Mus musculus OX=10090 GN=Hspd1 PE=1 SV=1;sp|P63038|CH60_MOU	3	1	1	0	0	1	0	0	15.271	17.6	0	0	14091000	14091000	0	0	#NUM!	#NUM!	1
P10922	Histone H1.0;Histone H1.0, N-terminally processed	H1f0	sp|P10922|H10_MOUSE Histone H1.0 OS=Mus musculus OX=10090 GN=H1-0 PE=2 SV=4	1	2	2	1	0	2	1	0	20.861	6.2	5.7	0	13281000	11355000	1926700	0	20.8777	#NUM!	3
P43276	Histone H1.5	Hist1h1b	sp|P43276|H15_MOUSE Histone H1.5 OS=Mus musculus OX=10090 GN=H1-5 PE=1 SV=2	1	3	0	1	0	0	1	0	22.576	10.8	17.5	5.4	13199000	0	13199000	0	23.6539	#NUM!	1
Q68FG2		Sptbn2	tr|Q68FG2|Q68FG2_MOUSE Spectrin beta chain OS=Mus musculus OX=10090 GN=Sptbn2 PE=1 SV=1	1	1	0	1	0	0	1	0	270.92	0	0.4	0	13113000	0	13113000	0	23.6445	#NUM!	1
D3Z1M2;Q09M05	Cytosolic carboxypeptidase 4	Agbl1	tr|D3Z1M2|D3Z1M2_MOUSE Cytosolic carboxypeptidase 4 OS=Mus musculus OX=10090 GN=Agbl1 PE=3 SV=2;sp|Q09M05|CBPC4_MOUSE Cytosolic carboxypeptidase 4 OS=Mus musculus OX=10090 GN=Agbl1 PE=1 SV=3	2	1	0	0	1	0	0	1	126.14	0	0	0.9	12008000	0	0	12008000	#NUM!	23.5175	1
A0A140T8M4;A0A0G2JFN8;A0A075B5N3;A0A0G2JE47		Igkv8-28	tr|A0A140T8M4|A0A140T8M4_MOUSE Immunoglobulin kappa variable 8-19 OS=Mus musculus OX=10090 GN=Igkv8-19 PE=1 SV=2;tr|A0A0G2JFN8|A0A0G2JFN8_MOUSE Immunoglobulin kappa variable 8-19 (Fragment) OS=Mus musculus OX=10090 GN=Igkv8-19 PE=1 SV=4;tr|A0A075B5N3|A0A07	4	2	0	1	0	0	1	0	11.116	8.9	20.8	0	11628000	0	11628000	0	23.4711	#NUM!	1
P56480	ATP synthase subunit beta, mitochondrial	Atp5b	sp|P56480|ATPB_MOUSE ATP synthase subunit beta, mitochondrial OS=Mus musculus OX=10090 GN=Atp5f1b PE=1 SV=2	1	1	0	0	1	0	0	1	56.3	0	0	3.6	11009000	0	0	11009000	#NUM!	23.3922	1
E9QK82;A0A5F8MPM4		Mpz	tr|E9QK82|E9QK82_MOUSE Myelin peripheral protein OS=Mus musculus OX=10090 GN=Mpz PE=1 SV=1;tr|A0A5F8MPM4|A0A5F8MPM4_MOUSE Myelin peripheral protein OS=Mus musculus OX=10090 GN=Mpz PE=1 SV=1	2	1	0	0	1	0	0	1	27.651	0	0	5.6	10669000	0	0	10669000	#NUM!	23.3469	1
P47911	60S ribosomal protein L6	Rpl6	sp|P47911|RL6_MOUSE 60S ribosomal protein L6 OS=Mus musculus OX=10090 GN=Rpl6 PE=1 SV=3	1	1	0	1	0	0	1	0	33.509	0	6.8	0	10100000	0	10100000	0	23.2679	#NUM!	1
A0A0B4J1H6;P01630	Ig kappa chain V-II region 7S34.1	Igkv2-137	tr|A0A0B4J1H6|A0A0B4J1H6_MOUSE Immunoglobulin kappa chain variable 2-137 (Fragment) OS=Mus musculus OX=10090 GN=Igkv2-137 PE=4 SV=1;sp|P01630|KV2A6_MOUSE Ig kappa chain V-II region 7S34.1 OS=Mus musculus OX=10090 PE=1 SV=1	2	1	0	1	0	0	1	0	13.131	0	20	0	10053000	0	10053000	0	23.2611	#NUM!	1
F8VQJ3;P02468	Laminin subunit gamma-1	Lamc1	tr|F8VQJ3|F8VQJ3_MOUSE Laminin subunit gamma-1 OS=Mus musculus OX=10090 GN=Lamc1 PE=1 SV=1;sp|P02468|LAMC1_MOUSE Laminin subunit gamma-1 OS=Mus musculus OX=10090 GN=Lamc1 PE=1 SV=2	2	1	0	0	1	0	0	1	177.19	0	0	1.6	9266800	0	0	9266800	#NUM!	23.1436	1
Q8BWT1	3-ketoacyl-CoA thiolase, mitochondrial	Acaa2	sp|Q8BWT1|THIM_MOUSE 3-ketoacyl-CoA thiolase, mitochondrial OS=Mus musculus OX=10090 GN=Acaa2 PE=1 SV=3	1	1	0	1	0	0	1	0	41.829	0	6.5	0	8916000	0	8916000	0	23.088	#NUM!	1
A0A140T8P6			tr|A0A140T8P6|A0A140T8P6_MOUSE Immunoglobulin kappa variable 12-46 (Fragment) OS=Mus musculus OX=10090 GN=Igkv12-46 PE=1 SV=2	1	2	0	1	0	0	1	0	12.562	11.3	27	0	8801700	0	8801700	0	23.0694	#NUM!	1
Q9CR57	60S ribosomal protein L14	Rpl14	sp|Q9CR57|RL14_MOUSE 60S ribosomal protein L14 OS=Mus musculus OX=10090 GN=Rpl14 PE=1 SV=3	1	1	0	0	1	0	0	1	23.564	0	0	6	8196000	0	0	8196000	#NUM!	22.9665	1
P47963	60S ribosomal protein L13	Rpl13	sp|P47963|RL13_MOUSE 60S ribosomal protein L13 OS=Mus musculus OX=10090 GN=Rpl13 PE=1 SV=3	1	1	0	0	1	0	0	1	24.305	0	0	6.2	7836700	0	0	7836700	#NUM!	22.9018	1
Q07417	Short-chain specific acyl-CoA dehydrogenase, mitochondrial	Acads	sp|Q07417|ACADS_MOUSE Short-chain specific acyl-CoA dehydrogenase, mitochondrial OS=Mus musculus OX=10090 GN=Acads PE=1 SV=2	1	1	1	1	0	1	1	0	44.889	3.2	3.2	0	7489200	3827900	3661300	0	21.8039	#NUM!	2
A0A0A6YXA5		Ighv1-15	tr|A0A0A6YXA5|A0A0A6YXA5_MOUSE Immunoglobulin heavy variable 1-15 (Fragment) OS=Mus musculus OX=10090 GN=Ighv1-15 PE=4 SV=1	1	2	0	1	0	0	1	0	12.953	0	26.5	0	7339900	0	7339900	0	22.8073	#NUM!	1
G5E846;A0A2R8W6R6;G3X981;P15331	Peripherin	Prph	tr|G5E846|G5E846_MOUSE Peripherin OS=Mus musculus OX=10090 GN=Prph PE=1 SV=1;tr|A0A2R8W6R6|A0A2R8W6R6_MOUSE Peripherin OS=Mus musculus OX=10090 GN=Prph PE=1 SV=1;tr|G3X981|G3X981_MOUSE Peripherin OS=Mus musculus OX=10090 GN=Prph PE=1 SV=1;sp|P15331|PERI_MO	4	1	0	1	0	0	1	0	54.297	0	2.5	0	6995600	0	6995600	0	22.738	#NUM!	1
A0A075B5P8		Ighv2-2	tr|A0A075B5P8|A0A075B5P8_MOUSE Immunoglobulin heavy variable 2-2 (Fragment) OS=Mus musculus OX=10090 GN=Ighv2-2 PE=4 SV=1	1	1	0	1	0	0	1	0	12.578	0	13.8	0	6451500	0	6451500	0	22.6212	#NUM!	1
P62806	Histone H4	Hist1h4a	sp|P62806|H4_MOUSE Histone H4 OS=Mus musculus OX=10090 GN=H4c1 PE=1 SV=2	1	1	0	0	1	0	0	1	11.367	0	0	12.6	6286000	0	0	6286000	#NUM!	22.5837	1
A0A0G2JFF3;B1AYB5;B1AYB6	Methyl-CpG-binding domain protein 5	Mbd5	tr|A0A0G2JFF3|A0A0G2JFF3_MOUSE Methyl-CpG-binding domain protein 5 (Fragment) OS=Mus musculus OX=10090 GN=Mbd5 PE=4 SV=1;tr|B1AYB5|B1AYB5_MOUSE Methyl-CpG-binding domain protein 5 OS=Mus musculus OX=10090 GN=Mbd5 PE=4 SV=1;sp|B1AYB6|MBD5_MOUSE Methyl-CpG-b	3	1	0	1	0	0	1	0	17.248	0	4.5	0	5948000	0	5948000	0	22.504	#NUM!	1
A0A140T8P3			tr|A0A140T8P3|A0A140T8P3_MOUSE Immunoglobulin kappa chain variable 15-103 (Fragment) OS=Mus musculus OX=10090 GN=Igkv15-103 PE=4 SV=2	1	1	1	1	0	1	1	0	12.547	9.6	9.6	0	5816800	0	5816800	0	22.4718	#NUM!	2
E9QA74;E9Q405;A0A1C7ZN10;K3W4L0;B2RRE2;E9QAX2;Q9JMH9	Unconventional myosin-XVIIIa	Myo18a	tr|E9QA74|E9QA74_MOUSE Unconventional myosin-XVIIIa OS=Mus musculus OX=10090 GN=Myo18a PE=1 SV=1;tr|E9Q405|E9Q405_MOUSE Unconventional myosin-XVIIIa OS=Mus musculus OX=10090 GN=Myo18a PE=1 SV=1;tr|A0A1C7ZN10|A0A1C7ZN10_MOUSE Unconventional myosin-XVIIIa OS	7	1	0	0	1	0	0	1	186.53	0	0	1	5552600	0	0	5552600	#NUM!	22.4047	1
G3UWL7;C0HKE1;C0HKE9;C0HKE8;C0HKE6;C0HKE5;C0HKE4;Q3UA95;C0HKE2;C0HKE3;C0HKE7;Q8CGP4;A0A0N4SV66;Q64523;Q8R1M2;Q8CGP6;P0C0S6;Q8BFU2;Q3THW5;Q6GSS7;Q8CGP7;Q8CGP5;Q64522;P27661	Histone H2A;Histone H2A type 2-C;Histone H2A.J;Histone H2A type 1-H;Histone H2A.Z;Histone H2A type 3;Histone H2A.V;Histone H2A type 2-A;Histone H2A type 1-K;Histone H2A type 1-F;Histone H2A type 2-B;Histone H2AX	H2afz;Hist1h2aa;Hist2h2ac;H2afj;Hist1h2ah;Hist3h2a;H2afv;Hist2h2aa1;Hist1h2ak;Hist1h2af;Hist2h2ab;H2afx	tr|G3UWL7|G3UWL7_MOUSE Histone H2A OS=Mus musculus OX=10090 GN=H2az1 PE=1 SV=1;sp|C0HKE1|H2A1B_MOUSE Histone H2A type 1-B OS=Mus musculus OX=10090 GN=H2ac4 PE=1 SV=1;sp|C0HKE9|H2A1P_MOUSE Histone H2A type 1-P OS=Mus musculus OX=10090 GN=Hist1h2ap PE=1 SV=1	24	1	0	1	0	0	1	0	9.1182	0	10.3	0	5098300	0	5098300	0	22.2816	#NUM!	1
P84104	Serine/arginine-rich splicing factor 3	Srsf3	sp|P84104|SRSF3_MOUSE Serine/arginine-rich splicing factor 3 OS=Mus musculus OX=10090 GN=Srsf3 PE=1 SV=1	1	1	0	1	0	0	1	0	19.329	0	5.5	0	4992300	0	4992300	0	22.2513	#NUM!	1
P04919	Band 3 anion transport protein	Slc4a1	sp|P04919|B3AT_MOUSE Band 3 anion transport protein OS=Mus musculus OX=10090 GN=Slc4a1 PE=1 SV=1	1	1	1	0	0	1	0	0	103.13	2	0	0	4971700	4971700	0	0	#NUM!	#NUM!	1
P12787	Cytochrome c oxidase subunit 5A, mitochondrial	Cox5a	sp|P12787|COX5A_MOUSE Cytochrome c oxidase subunit 5A, mitochondrial OS=Mus musculus OX=10090 GN=Cox5a PE=1 SV=2	1	1	1	0	0	1	0	0	16.101	4.8	0	0	2548000	2548000	0	0	#NUM!	#NUM!	1
A0A0A0MQ73;Q6PDK2	Histone-lysine N-methyltransferase;Histone-lysine N-methyltransferase 2D	Kmt2d	tr|A0A0A0MQ73|A0A0A0MQ73_MOUSE [Histone H3]-lysine(4) N-trimethyltransferase OS=Mus musculus OX=10090 GN=Kmt2d PE=1 SV=1;sp|Q6PDK2|KMT2D_MOUSE Histone-lysine N-methyltransferase 2D OS=Mus musculus OX=10090 GN=Kmt2d PE=1 SV=2	2	1	0	0	1	0	0	1	600.3	0	0	0.2	2181900	0	0	2181900	#NUM!	21.0572	0

## Sheet: MOVAS-1 LRP1 PDGFRb IP
Majority protein IDs	Protein names	Gene names	Fasta headers	Number of proteins	Peptides	Razor + unique peptides	Unique peptides	Razor + unique peptides 6_LPR1_0min	Razor + unique peptides 6_LPR1_10min	Razor + unique peptides 6_PDGFRb_0min	Razor + unique peptides 6_PDGFRb_10min	Razor + unique peptides 7_LPR1_0min	Razor + unique peptides 7_LPR1_10min	Razor + unique peptides 7_PDGFRb_0min	Razor + unique peptides 7_PDGFRb_10min	Razor + unique peptides 8_LPR1_0min	Razor + unique peptides 8_LPR1_10min	Razor + unique peptides 8_PDGFRb_0min	Razor + unique peptides 8_PDGFRb_10min	Unique peptides 6_LPR1_0min	Unique peptides 6_LPR1_10min	Unique peptides 6_PDGFRb_0min	Unique peptides 6_PDGFRb_10min	Unique peptides 7_LPR1_0min	Unique peptides 7_LPR1_10min	Unique peptides 7_PDGFRb_0min	Unique peptides 7_PDGFRb_10min	Unique peptides 8_LPR1_0min	Unique peptides 8_LPR1_10min	Unique peptides 8_PDGFRb_0min	Unique peptides 8_PDGFRb_10min	Mol. weight [kDa]	Score	Identification type 6_LPR1_0min	Identification type 6_LPR1_10min	Identification type 6_PDGFRb_0min	Identification type 6_PDGFRb_10min	Identification type 7_LPR1_0min	Identification type 7_LPR1_10min	Identification type 7_PDGFRb_0min	Identification type 7_PDGFRb_10min	Identification type 8_LPR1_0min	Identification type 8_LPR1_10min	Identification type 8_PDGFRb_0min	Identification type 8_PDGFRb_10min	Sequence coverage 6_LPR1_0min [%]	Sequence coverage 6_LPR1_10min [%]	Sequence coverage 6_PDGFRb_0min [%]	Sequence coverage 6_PDGFRb_10min [%]
A0A0R4J0I9;Q91ZX7	Prolow-density lipoprotein receptor-related protein 1;Low-density lipoprotein receptor-related protein 1 85 kDa subunit;Low-density lipoprotein receptor-related protein 1 515 kDa subunit;Low-density lipoprotein receptor-related protein 1 intracellular domain	Lrp1	tr|A0A0R4J0I9|A0A0R4J0I9_MOUSE Prolow-density lipoprotein receptor-related protein 1 OS=Mus musculus OX=10090 GN=Lrp1 PE=1 SV=1;sp|Q91ZX7|LRP1_MOUSE Prolow-density lipoprotein receptor-related protein 1 OS=Mus musculus OX=10090 GN=Lrp1 PE=1 SV=1	8	152	152	152	109	126	1	3	133	129	1	1	128	126	4	1	109	126	1	3	133	129	1	1	128	126	4	1	504.77	323.31	By MS/MS	By MS/MS	By matching	By matching	By MS/MS	By MS/MS	By matching	By matching	By MS/MS	By MS/MS	By matching	By matching	30.8	37.2	0.2	0.9
E9QN12;P05622	Platelet-derived growth factor receptor beta	Pdgfrb	tr|E9QN12|E9QN12_MOUSE Platelet-derived growth factor receptor beta OS=Mus musculus OX=10090 GN=Pdgfrb PE=1 SV=1;sp|P05622|PGFRB_MOUSE Platelet-derived growth factor receptor beta OS=Mus musculus OX=10090 GN=Pdgfrb PE=1 SV=2	2	39	39	37	0	0	34	37	0	0	37	34	1	0	37	38	0	0	33	35	0	0	35	32	1	0	36	37	123.35	323.31			By MS/MS	By MS/MS			By MS/MS	By MS/MS	By matching		By MS/MS	By MS/MS	0	0	30	33.4
Q3UV17	Keratin, type II cytoskeletal 2 oral	Krt76	sp|Q3UV17|K22O_MOUSE Keratin, type II cytoskeletal 2 oral OS=Mus musculus OX=10090 GN=Krt76 PE=1 SV=1	3	10	2	2	2	2	2	2	2	2	1	2	2	2	2	1	2	2	2	2	2	2	1	2	2	2	2	1	62.844	19.242	By MS/MS	By MS/MS	By MS/MS	By MS/MS	By MS/MS	By MS/MS	By matching	By matching	By MS/MS	By MS/MS	By matching	By matching	11.3	3.2	11.3	13.3
S4R248;A0A0A0MQ95;S4R221;Q8C0D4;S4R1B0;S4R203;B2RUJ8	Rho GTPase-activating protein 12	Arhgap12	tr|S4R248|S4R248_MOUSE Rho GTPase-activating protein 12 OS=Mus musculus OX=10090 GN=Arhgap12 PE=1 SV=1;tr|A0A0A0MQ95|A0A0A0MQ95_MOUSE Rho GTPase-activating protein 12 OS=Mus musculus OX=10090 GN=Arhgap12 PE=1 SV=1;tr|S4R221|S4R221_MOUSE Rho GTPase-activati	7	2	2	2	2	2	1	1	2	2	2	1	2	0	2	2	2	2	1	1	2	2	2	1	2	0	2	2	90.013	11.366	By matching	By matching	By matching	By matching	By matching	By matching	By matching	By MS/MS	By MS/MS		By MS/MS	By matching	5.7	5.7	4	4
P60710;P63260;P68033;E9Q1F2;E9Q5F4;P62737;P68134;P63268;G3UZ07	Actin, cytoplasmic 1;Actin, cytoplasmic 1, N-terminally processed;Actin, cytoplasmic 2;Actin, cytoplasmic 2, N-terminally processed;Actin, alpha cardiac muscle 1;Actin, aortic smooth muscle;Actin, alpha skeletal muscle;Actin, gamma-enteric smooth muscle	Actb;Actg1;Actc1;Acta2;Acta1;Actg2	sp|P60710|ACTB_MOUSE Actin, cytoplasmic 1 OS=Mus musculus OX=10090 GN=Actb PE=1 SV=1;sp|P63260|ACTG_MOUSE Actin, cytoplasmic 2 OS=Mus musculus OX=10090 GN=Actg1 PE=1 SV=1;sp|P68033|ACTC_MOUSE Actin, alpha cardiac muscle 1 OS=Mus musculus OX=10090 GN=Actc1	22	20	20	20	14	11	17	17	12	15	13	16	15	13	13	14	14	11	17	17	12	15	13	16	15	13	13	14	41.736	245.4	By MS/MS	By MS/MS	By MS/MS	By MS/MS	By MS/MS	By MS/MS	By MS/MS	By MS/MS	By MS/MS	By MS/MS	By MS/MS	By MS/MS	41.9	42.4	44.5	44.5
G3UYJ7;O35215	D-dopachrome decarboxylase	Gm20441;Ddt	tr|G3UYJ7|G3UYJ7_MOUSE Predicted gene 20441 (Fragment) OS=Mus musculus OX=10090 GN=Gm20441 PE=3 SV=1;sp|O35215|DOPD_MOUSE D-dopachrome decarboxylase OS=Mus musculus OX=10090 GN=Ddt PE=1 SV=3	2	1	1	1	1	1	1	1	1	1	1	1	1	1	1	1	1	1	1	1	1	1	1	1	1	1	1	1	28.523	7.509	By MS/MS	By MS/MS	By MS/MS	By MS/MS	By MS/MS	By MS/MS	By MS/MS	By MS/MS	By MS/MS	By matching	By matching	By MS/MS	6	6	6	6
Q8VH51	RNA-binding protein 39	Rbm39	sp|Q8VH51|RBM39_MOUSE RNA-binding protein 39 OS=Mus musculus OX=10090 GN=Rbm39 PE=1 SV=2	1	15	15	1	11	13	14	15	11	15	11	13	13	13	10	10	1	1	1	1	1	1	1	1	1	1	1	1	59.406	323.31	By MS/MS	By MS/MS	By MS/MS	By MS/MS	By MS/MS	By MS/MS	By MS/MS	By MS/MS	By MS/MS	By MS/MS	By MS/MS	By MS/MS	20.6	25.5	27.2	29.8
H3BLD0		Atpaf1	tr|H3BLD0|H3BLD0_MOUSE ATP synthase mitochondrial F1 complex assembly factor 1 (Fragment) OS=Mus musculus OX=10090 GN=Atpaf1 PE=1 SV=2	1	1	1	1	1	1	1	1	1	1	1	1	0	0	1	1	1	1	1	1	1	1	1	1	0	0	1	1	11.288	6.2013	By matching	By matching	By MS/MS	By matching	By matching	By MS/MS	By MS/MS	By matching			By MS/MS	By MS/MS	35.1	35.1	35.1	35.1
P62983;A0A0A6YW67;E9Q9J0;E9Q4P0;E9Q5F6;E9QNP0;Q5SX22;P62984;P0CG49;P0CG50	Ubiquitin-40S ribosomal protein S27a;Ubiquitin;40S ribosomal protein S27a;Ubiquitin-60S ribosomal protein L40;Ubiquitin;60S ribosomal protein L40;Polyubiquitin-B;Ubiquitin;Polyubiquitin-C;Ubiquitin;Ubiquitin-related 1;Ubiquitin-related 2	Rps27a;Gm8797;Uba52;Kxd1;Ubc;Ubb	sp|P62983|RS27A_MOUSE Ubiquitin-40S ribosomal protein S27a OS=Mus musculus OX=10090 GN=Rps27a PE=1 SV=2;tr|A0A0A6YW67|A0A0A6YW67_MOUSE Predicted pseudogene 8797 OS=Mus musculus OX=10090 GN=Gm8797 PE=4 SV=1;tr|E9Q9J0|E9Q9J0_MOUSE 60S ribosomal protein L40 (	10	9	9	9	6	6	8	9	5	5	6	8	6	6	9	9	6	6	8	9	5	5	6	8	6	6	9	9	17.951	144.12	By MS/MS	By MS/MS	By MS/MS	By MS/MS	By MS/MS	By MS/MS	By MS/MS	By MS/MS	By MS/MS	By MS/MS	By MS/MS	By MS/MS	52.6	52.6	53.8	63.5
H3BIX0;H3BL37;O08784	Treacle protein	Tcof1	tr|H3BIX0|H3BIX0_MOUSE Treacle protein (Fragment) OS=Mus musculus OX=10090 GN=Tcof1 PE=1 SV=1;tr|H3BL37|H3BL37_MOUSE Treacle protein OS=Mus musculus OX=10090 GN=Tcof1 PE=1 SV=1;sp|O08784|TCOF_MOUSE Treacle protein OS=Mus musculus OX=10090 GN=Tcof1 PE=1 SV=	3	1	1	1	1	1	1	1	1	1	1	1	1	1	1	1	1	1	1	1	1	1	1	1	1	1	1	1	107.02	6.0477	By matching	By matching	By MS/MS	By matching	By matching	By MS/MS	By MS/MS	By MS/MS	By matching	By MS/MS	By matching	By MS/MS	1.3	1.3	1.3	1.3
P26450;Q80UI5	Phosphatidylinositol 3-kinase regulatory subunit alpha	Pik3r1	sp|P26450|P85A_MOUSE Phosphatidylinositol 3-kinase regulatory subunit alpha OS=Mus musculus OX=10090 GN=Pik3r1 PE=1 SV=2;tr|Q80UI5|Q80UI5_MOUSE Phosphatidylinositol 3-kinase regulatory subunit alpha OS=Mus musculus OX=10090 GN=Pik3r1 PE=1 SV=1	10	36	36	34	0	0	31	29	0	0	32	28	0	1	30	30	0	0	29	27	0	0	30	27	0	1	28	28	83.516	323.31			By MS/MS	By MS/MS			By MS/MS	By MS/MS		By matching	By MS/MS	By MS/MS	0	0	37	41.2
P26618	Platelet-derived growth factor receptor alpha	Pdgfra	sp|P26618|PGFRA_MOUSE Platelet-derived growth factor receptor alpha OS=Mus musculus OX=10090 GN=Pdgfra PE=1 SV=3	3	32	30	30	1	2	24	27	1	0	24	25	4	3	26	24	1	2	24	27	1	0	24	25	4	3	26	24	122.68	322.83	By matching	By matching	By MS/MS	By MS/MS	By matching		By MS/MS	By MS/MS	By matching	By matching	By MS/MS	By MS/MS	0.7	1.7	27.4	30
A0A075B5Q0;P18524;A0A075B5Q6;P18526;A0A0A6YVS4;A0A075B5Q4;A0A075B5P9;A0A075B5T2;A0A075B5Q2;J3QNN6;A0A0A6YX91;A0A075B5T3;A0A0A6YWU3;A0A0A6YX19;A0A075B5R2;A0A075B5S5;A0A0A6YXL5;A0A075B5R3;P18529;P01802;P18525;P01804;P01798;P01800;P01796;P01803;P01797;A0A075B5R1;P01799;P01801;P18528;P18530;P18527;P84751	Ig heavy chain V region RF;Ig heavy chain V region 345;Ig heavy chain V region 5-76;Ig heavy chain V-III region W3082;Ig heavy chain V region 5-84;Ig heavy chain V-III region HPC76;Ig heavy chain V-III region E109;Ig heavy chain V-III region T957;Ig heavy chain V-III region A4;Ig heavy chain V region AMPC1;Ig heavy chain V-III region U61;Ig heavy chain V-III region ABE-47N;Ig heavy chain V-III re…	Ighv5-6;Ighv5-9-1;Ighv5-12;Ighv5-4;Ighv6-3;Ighv5-9;Ighv6-4;Ighv7-2;Ighv6-6;Ighv6-7;Ighv7-3;Ighv7-4;Ighv5-17	tr|A0A075B5Q0|A0A075B5Q0_MOUSE Immunoglobulin heavy variable 5-6 (Fragment) OS=Mus musculus OX=10090 GN=Ighv5-6 PE=4 SV=1;sp|P18524|HVM53_MOUSE Ig heavy chain V region RF OS=Mus musculus OX=10090 PE=1 SV=1;tr|A0A075B5Q6|A0A075B5Q6_MOUSE Immunoglobulin heav	34	2	2	2	1	2	2	2	2	2	1	1	2	2	1	1	1	2	2	2	2	2	1	1	2	2	1	1	12.863	15.15	By MS/MS	By MS/MS	By MS/MS	By MS/MS	By MS/MS	By MS/MS	By MS/MS	By MS/MS	By MS/MS	By MS/MS	By MS/MS	By MS/MS	9.4	15.4	15.4	15.4
A0A5H1ZRK8;P01837	Ig kappa chain C region		tr|A0A5H1ZRK8|A0A5H1ZRK8_MOUSE Immunoglobulin kappa constant (Fragment) OS=Mus musculus OX=10090 GN=Igkc PE=1 SV=1;sp|P01837|IGKC_MOUSE Immunoglobulin kappa constant OS=Mus musculus OX=10090 GN=Igkc PE=1 SV=2	2	2	2	2	2	2	2	2	2	2	2	2	2	2	2	2	2	2	2	2	2	2	2	2	2	2	2	2	11.778	30.61	By MS/MS	By MS/MS	By MS/MS	By MS/MS	By MS/MS	By MS/MS	By MS/MS	By MS/MS	By MS/MS	By MS/MS	By MS/MS	By MS/MS	17.8	17.8	17.8	17.8
Q3UL36;A0A140LIS5	Arginine and glutamate-rich protein 1	Arglu1	sp|Q3UL36|ARGL1_MOUSE Arginine and glutamate-rich protein 1 OS=Mus musculus OX=10090 GN=Arglu1 PE=1 SV=2;tr|A0A140LIS5|A0A140LIS5_MOUSE Arginine and glutamate-rich protein 1 (Fragment) OS=Mus musculus OX=10090 GN=Arglu1 PE=1 SV=1	2	11	11	11	9	9	9	10	11	10	8	8	10	5	9	7	9	9	9	10	11	10	8	8	10	5	9	7	32.887	112.29	By MS/MS	By MS/MS	By MS/MS	By MS/MS	By MS/MS	By MS/MS	By MS/MS	By MS/MS	By MS/MS	By MS/MS	By MS/MS	By MS/MS	26.2	26.2	28.8	28.8
Q8VDD5	Myosin-9	Myh9	sp|Q8VDD5|MYH9_MOUSE Myosin-9 OS=Mus musculus OX=10090 GN=Myh9 PE=1 SV=4	20	44	44	37	21	19	32	36	15	19	36	34	22	25	39	37	15	14	26	29	12	15	30	28	16	21	33	30	226.37	323.31	By MS/MS	By MS/MS	By MS/MS	By MS/MS	By MS/MS	By MS/MS	By MS/MS	By MS/MS	By MS/MS	By MS/MS	By MS/MS	By MS/MS	12.9	10.4	17.4	21.5
Q7TNC4;E9Q715;Q05CX5	Putative RNA-binding protein Luc7-like 2	Luc7l2	sp|Q7TNC4|LC7L2_MOUSE Putative RNA-binding protein Luc7-like 2 OS=Mus musculus OX=10090 GN=Luc7l2 PE=1 SV=1;tr|E9Q715|E9Q715_MOUSE Putative RNA-binding protein Luc7-like 2 OS=Mus musculus OX=10090 GN=Luc7l2 PE=1 SV=1;tr|Q05CX5|Q05CX5_MOUSE Luc7l2 protein O	3	15	15	10	11	13	10	12	14	12	12	11	11	10	10	9	7	8	5	7	9	7	7	7	6	5	5	5	46.582	240.9	By MS/MS	By MS/MS	By MS/MS	By MS/MS	By MS/MS	By MS/MS	By MS/MS	By MS/MS	By MS/MS	By MS/MS	By MS/MS	By MS/MS	25.3	30.1	27.6	28.3
O08908	Phosphatidylinositol 3-kinase regulatory subunit beta	Pik3r2	sp|O08908|P85B_MOUSE Phosphatidylinositol 3-kinase regulatory subunit beta OS=Mus musculus OX=10090 GN=Pik3r2 PE=1 SV=2	2	22	20	20	0	0	13	19	0	1	17	17	0	0	17	18	0	0	13	19	0	1	17	17	0	0	17	18	81.265	224.96			By MS/MS	By MS/MS		By matching	By MS/MS	By MS/MS			By MS/MS	By MS/MS	0	0	27.3	39.5
F6YVP7;A0A1Y7VKY1;P62270;S4R1N6	40S ribosomal protein S18	Gm10260;Rps18	tr|F6YVP7|F6YVP7_MOUSE 40S ribosomal protein S18 OS=Mus musculus OX=10090 GN=Rps18-ps6 PE=3 SV=2;tr|A0A1Y7VKY1|A0A1Y7VKY1_MOUSE 40S ribosomal protein S18 OS=Mus musculus OX=10090 GN=Rps18-ps5 PE=3 SV=1;sp|P62270|RS18_MOUSE 40S ribosomal protein S18 OS=Mus	5	9	9	9	8	9	9	9	8	8	8	9	6	8	8	9	8	9	9	9	8	8	8	9	6	8	8	9	17.671	98.712	By MS/MS	By MS/MS	By MS/MS	By MS/MS	By MS/MS	By MS/MS	By MS/MS	By MS/MS	By MS/MS	By MS/MS	By MS/MS	By MS/MS	41.4	46.1	46.1	46.1
A0A140T8Q3;P01633;A0A075B5N7;A0A0G2JGY3	Ig kappa chain V19-17	Igk-V19-17;Igkv6-13	tr|A0A140T8Q3|A0A140T8Q3_MOUSE Immunoglobulin kappa variable 6-17 (Fragment) OS=Mus musculus OX=10090 GN=Igkv6-17 PE=1 SV=2;sp|P01633|KV5A1_MOUSE Ig kappa chain V19-17 OS=Mus musculus OX=10090 GN=Igk-V19-17 PE=1 SV=1;tr|A0A075B5N7|A0A075B5N7_MOUSE Immunogl	11	3	3	3	2	3	3	3	3	3	1	2	3	3	2	2	2	3	3	3	3	3	1	2	3	3	2	2	12.76	20.658	By MS/MS	By MS/MS	By MS/MS	By MS/MS	By MS/MS	By MS/MS	By MS/MS	By MS/MS	By MS/MS	By MS/MS	By MS/MS	By MS/MS	15.7	21.7	21.7	21.7
Q80Y86	Mitogen-activated protein kinase 15	Mapk15	sp|Q80Y86|MK15_MOUSE Mitogen-activated protein kinase 15 OS=Mus musculus OX=10090 GN=Mapk15 PE=1 SV=1	1	1	1	1	0	0	1	1	0	0	1	1	0	0	1	1	0	0	1	1	0	0	1	1	0	0	1	1	60.678	6.2885			By MS/MS	By MS/MS			By MS/MS	By MS/MS			By MS/MS	By MS/MS	0	0	1.5	1.5
P29533;Q3UPN1	Vascular cell adhesion protein 1	Vcam1	sp|P29533|VCAM1_MOUSE Vascular cell adhesion protein 1 OS=Mus musculus OX=10090 GN=Vcam1 PE=1 SV=1;tr|Q3UPN1|Q3UPN1_MOUSE Vascular cell adhesion protein 1 OS=Mus musculus OX=10090 GN=Vcam1 PE=1 SV=1	3	15	15	15	3	2	10	15	1	1	9	7	1	1	14	14	3	2	10	15	1	1	9	7	1	1	14	14	81.317	138.66	By matching	By matching	By MS/MS	By MS/MS	By matching	By matching	By MS/MS	By MS/MS	By matching	By matching	By MS/MS	By MS/MS	4.5	3.4	14.6	23.4
A0A075B5P3;A0A0A6YVP0;P01867	Ig gamma-2B chain C region	Ighg2b;Igh-3	tr|A0A075B5P3|A0A075B5P3_MOUSE Immunoglobulin heavy constant gamma 2B (Fragment) OS=Mus musculus OX=10090 GN=Ighg2b PE=1 SV=1;tr|A0A0A6YVP0|A0A0A6YVP0_MOUSE Immunoglobulin heavy constant gamma 2B (Fragment) OS=Mus musculus OX=10090 GN=Ighg2b PE=1 SV=2;sp|P	3	3	3	3	2	2	3	2	2	2	3	2	2	3	2	3	2	2	3	2	2	2	3	2	2	3	2	3	36.568	23.708	By MS/MS	By MS/MS	By MS/MS	By MS/MS	By MS/MS	By MS/MS	By MS/MS	By MS/MS	By MS/MS	By MS/MS	By MS/MS	By MS/MS	5.4	5.4	10.4	5.4
E9Q557;E9PZW0	Desmoplakin	Dsp	sp|E9Q557|DESP_MOUSE Desmoplakin OS=Mus musculus OX=10090 GN=Dsp PE=1 SV=1;tr|E9PZW0|E9PZW0_MOUSE Desmoplakin OS=Mus musculus OX=10090 GN=Dsp PE=1 SV=1	2	26	26	26	14	9	15	16	12	8	20	17	12	6	6	10	14	9	15	16	12	8	20	17	12	6	6	10	332.91	199.41	By MS/MS	By matching	By MS/MS	By MS/MS	By matching	By matching	By MS/MS	By MS/MS	By MS/MS	By MS/MS	By matching	By MS/MS	5.3	4.5	5.2	6.4
P84104	Serine/arginine-rich splicing factor 3	Srsf3	sp|P84104|SRSF3_MOUSE Serine/arginine-rich splicing factor 3 OS=Mus musculus OX=10090 GN=Srsf3 PE=1 SV=1	1	5	5	5	5	4	4	4	5	4	3	3	3	5	2	1	5	4	4	4	5	4	3	3	3	5	2	1	19.329	52.917	By MS/MS	By MS/MS	By MS/MS	By MS/MS	By MS/MS	By MS/MS	By MS/MS	By MS/MS	By MS/MS	By MS/MS	By MS/MS	By MS/MS	38.4	32.9	38.4	32.9
P42337;D3YY41	Phosphatidylinositol 4,5-bisphosphate 3-kinase catalytic subunit alpha isoform	Pik3ca	sp|P42337|PK3CA_MOUSE Phosphatidylinositol 4,5-bisphosphate 3-kinase catalytic subunit alpha isoform OS=Mus musculus OX=10090 GN=Pik3ca PE=1 SV=2;tr|D3YY41|D3YY41_MOUSE Phosphatidylinositol 4,5-bisphosphate 3-kinase catalytic subunit alpha isoform OS=Mus m	2	15	15	15	0	0	11	10	0	0	12	12	0	0	12	12	0	0	11	10	0	0	12	12	0	0	12	12	124.41	323.31			By MS/MS	By MS/MS			By MS/MS	By MS/MS			By MS/MS	By MS/MS	0	0	14.2	12.6
O08583;G3X9I4;Q9JJW6	THO complex subunit 4;Aly/REF export factor 2	Alyref;Alyref2	sp|O08583|THOC4_MOUSE THO complex subunit 4 OS=Mus musculus OX=10090 GN=Alyref PE=1 SV=3;tr|G3X9I4|G3X9I4_MOUSE Aly/REF export factor 2 OS=Mus musculus OX=10090 GN=Alyref2 PE=1 SV=1;sp|Q9JJW6|ALRF2_MOUSE Aly/REF export factor 2 OS=Mus musculus OX=10090 GN=	3	4	4	4	3	4	2	4	3	4	3	3	2	2	1	2	3	4	2	4	3	4	3	3	2	2	1	2	26.94	178.7	By MS/MS	By MS/MS	By MS/MS	By MS/MS	By MS/MS	By MS/MS	By MS/MS	By MS/MS	By MS/MS	By MS/MS	By MS/MS	By MS/MS	21.6	32.2	11.4	32.2
P20152;A0A0A6YWC8	Vimentin	Vim	sp|P20152|VIME_MOUSE Vimentin OS=Mus musculus OX=10090 GN=Vim PE=1 SV=3;tr|A0A0A6YWC8|A0A0A6YWC8_MOUSE Vimentin OS=Mus musculus OX=10090 GN=Vim PE=1 SV=1	12	15	15	13	7	11	11	12	8	11	9	12	6	6	9	7	6	10	9	11	8	10	9	11	6	5	9	7	53.687	144.94	By MS/MS	By MS/MS	By MS/MS	By MS/MS	By MS/MS	By MS/MS	By MS/MS	By MS/MS	By MS/MS	By MS/MS	By MS/MS	By MS/MS	20.4	30.9	26.8	30.9
P15864;P43277	Histone H1.2;Histone H1.3	Hist1h1c;Hist1h1d	sp|P15864|H12_MOUSE Histone H1.2 OS=Mus musculus OX=10090 GN=H1-2 PE=1 SV=2;sp|P43277|H13_MOUSE Histone H1.3 OS=Mus musculus OX=10090 GN=H1-3 PE=1 SV=2	4	9	9	2	7	8	7	8	9	4	8	8	3	7	9	9	2	1	2	2	2	1	2	2	1	1	2	2	21.266	113.48	By MS/MS	By MS/MS	By MS/MS	By MS/MS	By MS/MS	By MS/MS	By MS/MS	By MS/MS	By MS/MS	By MS/MS	By MS/MS	By MS/MS	19.3	24.5	24.1	24.1
P70441	Na(+)/H(+) exchange regulatory cofactor NHE-RF1	Slc9a3r1	sp|P70441|NHRF1_MOUSE Na(+)/H(+) exchange regulatory cofactor NHE-RF1 OS=Mus musculus OX=10090 GN=Slc9a3r1 PE=1 SV=3	1	13	13	13	0	0	10	10	0	0	13	11	0	0	8	10	0	0	10	10	0	0	13	11	0	0	8	10	38.6	234.7			By MS/MS	By MS/MS			By MS/MS	By MS/MS			By MS/MS	By MS/MS	0	0	40	40
Q02257	Junction plakoglobin	Jup	sp|Q02257|PLAK_MOUSE Junction plakoglobin OS=Mus musculus OX=10090 GN=Jup PE=1 SV=3	1	12	12	11	8	4	6	6	1	1	10	9	6	4	4	6	7	4	6	6	1	1	9	9	6	4	4	5	81.8	83.518	By MS/MS	By matching	By MS/MS	By MS/MS	By matching	By matching	By MS/MS	By MS/MS	By MS/MS	By MS/MS	By MS/MS	By MS/MS	12.1	6.4	9.7	9.3
P35235	Tyrosine-protein phosphatase non-receptor type 11	Ptpn11	sp|P35235|PTN11_MOUSE Tyrosine-protein phosphatase non-receptor type 11 OS=Mus musculus OX=10090 GN=Ptpn11 PE=1 SV=3	1	13	13	13	0	0	12	13	0	0	12	9	0	1	10	10	0	0	12	13	0	0	12	9	0	1	10	10	68.034	98.802			By MS/MS	By MS/MS			By MS/MS	By MS/MS		By matching	By MS/MS	By MS/MS	0	0	20.4	23.6
P11499	Heat shock protein HSP 90-beta	Hsp90ab1	sp|P11499|HS90B_MOUSE Heat shock protein HSP 90-beta OS=Mus musculus OX=10090 GN=Hsp90ab1 PE=1 SV=3	3	12	12	7	2	2	12	11	2	2	11	9	2	3	11	11	1	1	7	6	1	1	6	4	1	2	6	6	83.28	107.44	By matching	By matching	By MS/MS	By MS/MS	By matching	By matching	By MS/MS	By MS/MS	By matching	By matching	By MS/MS	By MS/MS	3.5	2.6	16.6	16.6
A2A4A6;Q62077	Phosphoinositide phospholipase C;1-phosphatidylinositol 4,5-bisphosphate phosphodiesterase gamma-1	Plcg1	tr|A2A4A6|A2A4A6_MOUSE 1-phosphatidylinositol 4,5-bisphosphate phosphodiesterase gamma OS=Mus musculus OX=10090 GN=Plcg1 PE=1 SV=1;sp|Q62077|PLCG1_MOUSE 1-phosphatidylinositol 4,5-bisphosphate phosphodiesterase gamma-1 OS=Mus musculus OX=10090 GN=Plcg1 PE=	5	17	17	17	0	0	12	15	0	0	13	14	0	0	14	13	0	0	12	15	0	0	13	14	0	0	14	13	148.53	280.79			By MS/MS	By MS/MS			By MS/MS	By MS/MS			By MS/MS	By MS/MS	0	0	11.6	15.8
Q3UEB3	Poly(U)-binding-splicing factor PUF60	Puf60	sp|Q3UEB3|PUF60_MOUSE Poly(U)-binding-splicing factor PUF60 OS=Mus musculus OX=10090 GN=Puf60 PE=1 SV=2	1	9	9	9	6	4	6	4	3	4	4	5	6	4	3	3	6	4	6	4	3	4	4	5	6	4	3	3	60.248	59.758	By MS/MS	By MS/MS	By MS/MS	By MS/MS	By MS/MS	By MS/MS	By MS/MS	By MS/MS	By MS/MS	By matching	By matching	By matching	13.1	9	12.6	9.4
P20029	78 kDa glucose-regulated protein	Hspa5	sp|P20029|BIP_MOUSE Endoplasmic reticulum chaperone BiP OS=Mus musculus OX=10090 GN=Hspa5 PE=1 SV=3	1	11	11	10	8	7	7	10	8	8	9	8	8	8	9	9	7	7	7	9	7	8	8	7	7	7	8	8	72.421	104.68	By MS/MS	By MS/MS	By MS/MS	By MS/MS	By MS/MS	By MS/MS	By MS/MS	By MS/MS	By MS/MS	By MS/MS	By MS/MS	By MS/MS	16	11.8	15.9	18.8
Q8BTI9;S4R1S1	Phosphatidylinositol 4,5-bisphosphate 3-kinase catalytic subunit beta isoform	Pik3cb	sp|Q8BTI9|PK3CB_MOUSE Phosphatidylinositol 4,5-bisphosphate 3-kinase catalytic subunit beta isoform OS=Mus musculus OX=10090 GN=Pik3cb PE=1 SV=2;tr|S4R1S1|S4R1S1_MOUSE Phosphatidylinositol-4,5-bisphosphate 3-kinase OS=Mus musculus OX=10090 GN=Pik3cb PE=1 S	2	13	13	13	0	0	9	10	0	0	10	9	0	0	9	9	0	0	9	10	0	0	10	9	0	0	9	9	121.71	129.12			By MS/MS	By MS/MS			By MS/MS	By MS/MS			By MS/MS	By MS/MS	0	0	9.9	12.5
A0A1W2P6G5;A0A1W2P6F6;A0A1W2P7Q9;Q60605	Myosin light polypeptide 6	Myl6	tr|A0A1W2P6G5|A0A1W2P6G5_MOUSE Myosin light polypeptide 6 OS=Mus musculus OX=10090 GN=Myl6 PE=1 SV=1;tr|A0A1W2P6F6|A0A1W2P6F6_MOUSE Myosin light polypeptide 6 OS=Mus musculus OX=10090 GN=Myl6 PE=1 SV=1;tr|A0A1W2P7Q9|A0A1W2P7Q9_MOUSE Myosin light polypeptid	5	5	5	5	4	1	5	5	3	3	5	4	3	1	5	5	4	1	5	5	3	3	5	4	3	1	5	5	15.448	38.619	By MS/MS	By MS/MS	By MS/MS	By MS/MS	By MS/MS	By MS/MS	By MS/MS	By MS/MS	By MS/MS	By MS/MS	By MS/MS	By MS/MS	38.1	9.4	46	46
P68373;P68369;P05213;A0A2R8VHF3;P05214;A0A0A0MQA5;P68368;Q9JJZ2	Tubulin alpha-1C chain;Tubulin alpha-1A chain;Tubulin alpha-1B chain;Tubulin alpha-3 chain;Tubulin alpha-4A chain;Tubulin alpha-8 chain	Tuba1c;Tuba1a;Tuba1b;Tuba3a;Tuba4a;Tuba8	sp|P68373|TBA1C_MOUSE Tubulin alpha-1C chain OS=Mus musculus OX=10090 GN=Tuba1c PE=1 SV=1;sp|P68369|TBA1A_MOUSE Tubulin alpha-1A chain OS=Mus musculus OX=10090 GN=Tuba1a PE=1 SV=1;sp|P05213|TBA1B_MOUSE Tubulin alpha-1B chain OS=Mus musculus OX=10090 GN=Tub	10	5	5	5	2	1	4	4	2	2	4	5	4	2	4	2	2	1	4	4	2	2	4	5	4	2	4	2	49.909	38.85	By matching	By matching	By MS/MS	By MS/MS	By matching	By matching	By MS/MS	By MS/MS	By matching	By matching	By MS/MS	By MS/MS	6.5	3.1	13.4	13.4
C0HKE7;C0HKE8;C0HKE5;A0A0N4SV66;C0HKE3;C0HKE4;C0HKE1;C0HKE2;Q8CGP4;Q8R1M2;C0HKE9;Q8CGP6;Q8CGP5;Q8CGP7;Q8BFU2;C0HKE6;Q64523;Q6GSS7;P27661	Histone H2A;Histone H2A.J;Histone H2A type 1-H;Histone H2A type 1-F;Histone H2A type 1-K;Histone H2A type 3;Histone H2A type 2-C;Histone H2A type 2-A;Histone H2AX	Hist1h2aa;H2afj;Hist1h2ah;Hist1h2af;Hist1h2ak;Hist3h2a;Hist2h2ac;Hist2h2aa1;H2afx	sp|C0HKE7|H2A1N_MOUSE Histone H2A type 1-N OS=Mus musculus OX=10090 GN=Hist1h2an PE=1 SV=1;sp|C0HKE8|H2A1O_MOUSE Histone H2A type 1-O OS=Mus musculus OX=10090 GN=Hist1h2ao PE=1 SV=1;sp|C0HKE5|H2A1G_MOUSE Histone H2A type 1-G OS=Mus musculus OX=10090 GN=H2a	21	4	4	2	3	2	3	2	2	1	2	4	0	0	1	2	1	1	1	1	0	0	1	2	0	0	0	1	14.135	24.79	By MS/MS	By MS/MS	By MS/MS	By MS/MS	By MS/MS	By matching	By MS/MS	By MS/MS			By MS/MS	By matching	26.9	20	26.9	21.5
Q04750	DNA topoisomerase 1	Top1	sp|Q04750|TOP1_MOUSE DNA topoisomerase 1 OS=Mus musculus OX=10090 GN=Top1 PE=1 SV=2	1	8	8	8	5	4	8	6	5	7	5	5	8	5	5	4	5	4	8	6	5	7	5	5	8	5	5	4	90.875	68.109	By MS/MS	By MS/MS	By MS/MS	By MS/MS	By MS/MS	By MS/MS	By MS/MS	By MS/MS	By MS/MS	By MS/MS	By matching	By MS/MS	6.9	5.2	12.4	8.2
E0CZ27;F8WI35;A0A1W2P768;P84244;P84228;P68433;P02301;E0CYN1;E0CYR7	Histone H3;Histone H3.3;Histone H3.2;Histone H3.1;Histone H3.3C	H3f3a;Hist1h3b;Hist1h3a;H3f3c	tr|E0CZ27|E0CZ27_MOUSE Histone H3 (Fragment) OS=Mus musculus OX=10090 GN=H3f3a PE=3 SV=1;tr|F8WI35|F8WI35_MOUSE Histone H3 OS=Mus musculus OX=10090 GN=H3f3a PE=1 SV=1;tr|A0A1W2P768|A0A1W2P768_MOUSE Histone H3.2 OS=Mus musculus OX=10090 GN=H3c14 PE=1 SV=1;s	9	2	2	2	2	2	2	2	2	1	2	2	1	1	2	2	2	2	2	2	2	1	2	2	1	1	2	2	13.322	13.151	By MS/MS	By matching	By MS/MS	By MS/MS	By matching	By matching	By MS/MS	By MS/MS	By matching	By matching	By matching	By matching	13.4	13.4	13.4	13.4
A0A075B6A0;A0A075B5P6;P01872	Ig mu chain C region	Ighm	tr|A0A075B6A0|A0A075B6A0_MOUSE Immunoglobulin heavy constant mu (Fragment) OS=Mus musculus OX=10090 GN=Ighm PE=1 SV=2;tr|A0A075B5P6|A0A075B5P6_MOUSE Immunoglobulin heavy constant mu (Fragment) OS=Mus musculus OX=10090 GN=Ighm PE=1 SV=1;sp|P01872|IGHM_MOUSE	3	1	1	1	1	1	1	1	1	1	1	1	1	1	1	1	1	1	1	1	1	1	1	1	1	1	1	1	52.498	7.0027	By matching	By MS/MS	By matching	By matching	By MS/MS	By MS/MS	By matching	By matching	By MS/MS	By matching	By matching	By matching	2.1	2.1	2.1	2.1
A0A140T8M4;A0A075B5N3;A0A0G2JFN8;A0A0G2JE47		Igkv8-28	tr|A0A140T8M4|A0A140T8M4_MOUSE Immunoglobulin kappa variable 8-19 OS=Mus musculus OX=10090 GN=Igkv8-19 PE=1 SV=2;tr|A0A075B5N3|A0A075B5N3_MOUSE Immunoglobulin kappa variable 8-28 OS=Mus musculus OX=10090 GN=Igkv8-28 PE=1 SV=7;tr|A0A0G2JFN8|A0A0G2JFN8_MOUSE	4	2	2	2	1	2	2	2	2	2	1	2	1	2	2	1	1	2	2	2	2	2	1	2	1	2	2	1	11.116	73.301	By MS/MS	By MS/MS	By MS/MS	By MS/MS	By MS/MS	By MS/MS	By MS/MS	By MS/MS	By MS/MS	By MS/MS	By MS/MS	By MS/MS	17.8	29.7	29.7	29.7
Q5SXR6;Q68FD5	Clathrin heavy chain;Clathrin heavy chain 1	Cltc	tr|Q5SXR6|Q5SXR6_MOUSE Clathrin heavy chain OS=Mus musculus OX=10090 GN=Cltc PE=1 SV=1;sp|Q68FD5|CLH1_MOUSE Clathrin heavy chain 1 OS=Mus musculus OX=10090 GN=Cltc PE=1 SV=3	2	13	13	13	4	3	3	10	1	0	4	9	4	3	6	11	4	3	3	10	1	0	4	9	4	3	6	11	191.98	139.14	By MS/MS	By MS/MS	By MS/MS	By MS/MS	By matching		By MS/MS	By MS/MS	By MS/MS	By matching	By MS/MS	By MS/MS	2.6	2.1	2.1	8.1
P62264	40S ribosomal protein S14	Rps14	sp|P62264|RS14_MOUSE 40S ribosomal protein S14 OS=Mus musculus OX=10090 GN=Rps14 PE=1 SV=3	3	6	6	6	5	4	6	5	6	6	5	5	5	4	5	5	5	4	6	5	6	6	5	5	5	4	5	5	16.273	51.245	By MS/MS	By matching	By MS/MS	By MS/MS	By MS/MS	By MS/MS	By MS/MS	By MS/MS	By MS/MS	By MS/MS	By MS/MS	By MS/MS	18.5	18.5	19.9	18.5
Q6ZWV7	60S ribosomal protein L35	Rpl35	sp|Q6ZWV7|RL35_MOUSE 60S ribosomal protein L35 OS=Mus musculus OX=10090 GN=Rpl35 PE=1 SV=1	1	4	4	4	3	3	4	3	3	2	3	3	3	3	3	3	3	3	4	3	3	2	3	3	3	3	3	3	14.552	44.322	By MS/MS	By MS/MS	By MS/MS	By MS/MS	By MS/MS	By MS/MS	By MS/MS	By MS/MS	By MS/MS	By MS/MS	By MS/MS	By MS/MS	22	22	22.8	22
P01029	Complement C4-B;Complement C4 beta chain;Complement C4 alpha chain;C4a anaphylatoxin;Complement C4 gamma chain	C4b	sp|P01029|CO4B_MOUSE Complement C4-B OS=Mus musculus OX=10090 GN=C4b PE=1 SV=3	1	4	4	3	1	2	0	0	3	3	0	0	4	3	0	0	1	2	0	0	3	3	0	0	3	3	0	0	192.91	56.355	By MS/MS	By MS/MS			By MS/MS	By MS/MS			By MS/MS	By MS/MS			1.3	1.7	0	0
A0A1B0GRR3;P62281;A0A1B0GSE8	40S ribosomal protein S11	Rps11	tr|A0A1B0GRR3|A0A1B0GRR3_MOUSE 40S ribosomal protein S11 OS=Mus musculus OX=10090 GN=Rps11 PE=1 SV=1;sp|P62281|RS11_MOUSE 40S ribosomal protein S11 OS=Mus musculus OX=10090 GN=Rps11 PE=1 SV=3;tr|A0A1B0GSE8|A0A1B0GSE8_MOUSE 40S ribosomal protein S11 (Fragme	3	4	4	4	4	3	4	4	3	4	4	3	4	4	4	2	4	3	4	4	3	4	4	3	4	4	4	2	15.198	34.279	By MS/MS	By matching	By MS/MS	By MS/MS	By MS/MS	By MS/MS	By MS/MS	By MS/MS	By MS/MS	By MS/MS	By MS/MS	By MS/MS	33.8	24.6	33.8	33.8
P62267	40S ribosomal protein S23	Rps23	sp|P62267|RS23_MOUSE 40S ribosomal protein S23 OS=Mus musculus OX=10090 GN=Rps23 PE=1 SV=3	1	5	5	5	2	4	5	3	2	1	4	3	3	3	2	4	2	4	5	3	2	1	4	3	3	3	2	4	15.807	36.301	By MS/MS	By MS/MS	By MS/MS	By MS/MS	By MS/MS	By matching	By MS/MS	By MS/MS	By MS/MS	By MS/MS	By MS/MS	By MS/MS	16.1	35.7	35.7	35
P56959;Q8CFQ9;G3UXT7	RNA-binding protein FUS	Fus	sp|P56959|FUS_MOUSE RNA-binding protein FUS OS=Mus musculus OX=10090 GN=Fus PE=1 SV=1;tr|Q8CFQ9|Q8CFQ9_MOUSE Fusion, derived from t(1216) malignant liposarcoma (Human) OS=Mus musculus OX=10090 GN=Fus PE=1 SV=1;tr|G3UXT7|G3UXT7_MOUSE RNA-binding protein FUS	3	2	2	2	1	2	1	1	2	2	1	1	1	1	0	2	1	2	1	1	2	2	1	1	1	1	0	2	52.673	66.528	By MS/MS	By MS/MS	By matching	By matching	By MS/MS	By MS/MS	By matching	By matching	By MS/MS	By matching		By matching	3.1	10.2	3.1	3.1
P01027	Complement C3;Complement C3 beta chain;C3-beta-c;Complement C3 alpha chain;C3a anaphylatoxin;Acylation stimulating protein;Complement C3b alpha chain;Complement C3c alpha chain fragment 1;Complement C3dg fragment;Complement C3g fragment;Complement C3d fragment;Complement C3f fragment;Complement C3c alpha chain fragment 2	C3	sp|P01027|CO3_MOUSE Complement C3 OS=Mus musculus OX=10090 GN=C3 PE=1 SV=3	1	7	7	4	5	5	0	3	6	6	1	2	6	5	0	1	2	2	0	3	3	3	0	1	3	2	0	0	186.48	40.471	By matching	By MS/MS		By matching	By MS/MS	By MS/MS	By matching	By matching	By MS/MS	By MS/MS		By matching	2.2	2.2	0	1.1
P63017;Q504P4	Heat shock cognate 71 kDa protein	Hspa8	sp|P63017|HSP7C_MOUSE Heat shock cognate 71 kDa protein OS=Mus musculus OX=10090 GN=Hspa8 PE=1 SV=1;tr|Q504P4|Q504P4_MOUSE Heat shock cognate 71 kDa protein OS=Mus musculus OX=10090 GN=Hspa8 PE=1 SV=1	7	8	7	7	2	1	7	7	3	5	5	2	2	5	5	5	2	1	7	7	3	5	5	2	2	5	5	5	70.87	44.704	By matching	By MS/MS	By MS/MS	By MS/MS	By MS/MS	By MS/MS	By MS/MS	By MS/MS	By MS/MS	By MS/MS	By MS/MS	By MS/MS	6	2.5	12.8	14.6
P07356;B0V2N8;B0V2N7	Annexin A2;Annexin	Anxa2	sp|P07356|ANXA2_MOUSE Annexin A2 OS=Mus musculus OX=10090 GN=Anxa2 PE=1 SV=2;tr|B0V2N8|B0V2N8_MOUSE Annexin (Fragment) OS=Mus musculus OX=10090 GN=Anxa2 PE=1 SV=1;tr|B0V2N7|B0V2N7_MOUSE Annexin (Fragment) OS=Mus musculus OX=10090 GN=Anxa2 PE=1 SV=1	4	7	7	7	3	2	5	5	3	2	5	6	0	1	3	5	3	2	5	5	3	2	5	6	0	1	3	5	38.676	67.326	By MS/MS	By matching	By MS/MS	By MS/MS	By MS/MS	By matching	By MS/MS	By MS/MS		By matching	By MS/MS	By MS/MS	12.4	7.7	21.5	19.8
Q5SV64;Q3UH59;Q61879	Myosin-10	Myh10	tr|Q5SV64|Q5SV64_MOUSE Myosin-10 OS=Mus musculus OX=10090 GN=Myh10 PE=1 SV=1;tr|Q3UH59|Q3UH59_MOUSE Myosin-10 OS=Mus musculus OX=10090 GN=Myh10 PE=1 SV=1;sp|Q61879|MYH10_MOUSE Myosin-10 OS=Mus musculus OX=10090 GN=Myh10 PE=1 SV=2	4	19	12	12	5	6	7	8	6	4	10	8	4	5	11	8	5	6	7	8	6	4	10	8	4	5	11	8	232.47	85.606	By matching	By matching	By MS/MS	By MS/MS	By matching	By matching	By MS/MS	By MS/MS	By matching	By MS/MS	By MS/MS	By MS/MS	6.7	6.2	7.7	8.8
Q149D4;G3X9U2;Q8C9M8		Zfp446	tr|Q149D4|Q149D4_MOUSE Zfp446 protein OS=Mus musculus OX=10090 GN=Zfp446 PE=1 SV=1;tr|G3X9U2|G3X9U2_MOUSE Zinc finger protein 446 OS=Mus musculus OX=10090 GN=Zfp446 PE=1 SV=1;tr|Q8C9M8|Q8C9M8_MOUSE Zinc finger protein 446 OS=Mus musculus OX=10090 GN=Zfp446	3	1	1	1	1	1	1	1	1	1	1	1	0	1	1	1	1	1	1	1	1	1	1	1	0	1	1	1	39.448	-2	By MS/MS	By matching	By MS/MS	By matching	By matching	By matching	By MS/MS	By MS/MS		By MS/MS	By matching	By matching	3.2	3.2	3.2	3.2
Q9CU62	Structural maintenance of chromosomes protein 1A	Smc1a	sp|Q9CU62|SMC1A_MOUSE Structural maintenance of chromosomes protein 1A OS=Mus musculus OX=10090 GN=Smc1a PE=1 SV=4	1	2	2	2	2	2	2	2	2	1	1	1	2	1	2	0	2	2	2	2	2	1	1	1	2	1	2	0	143.23	11.122	By matching	By matching	By MS/MS	By matching	By matching	By matching	By matching	By MS/MS	By matching	By MS/MS	By matching		2.3	2.3	2.3	2.3
Q9QY73;D3YVM2	Transmembrane protein 59	Tmem59	sp|Q9QY73|TMM59_MOUSE Transmembrane protein 59 OS=Mus musculus OX=10090 GN=Tmem59 PE=1 SV=2;tr|D3YVM2|D3YVM2_MOUSE Transmembrane protein 59 OS=Mus musculus OX=10090 GN=Tmem59 PE=1 SV=1	2	5	5	5	0	0	5	5	0	0	5	4	0	0	5	5	0	0	5	5	0	0	5	4	0	0	5	5	36.313	37.051			By MS/MS	By MS/MS			By MS/MS	By MS/MS			By MS/MS	By MS/MS	0	0	18	18
P62274	40S ribosomal protein S29	Rps29	sp|P62274|RS29_MOUSE 40S ribosomal protein S29 OS=Mus musculus OX=10090 GN=Rps29 PE=1 SV=2	1	1	1	1	1	1	1	1	1	1	0	1	1	1	1	1	1	1	1	1	1	1	0	1	1	1	1	1	6.6767	9.9364	By MS/MS	By MS/MS	By MS/MS	By MS/MS	By MS/MS	By MS/MS		By matching	By MS/MS	By MS/MS	By MS/MS	By MS/MS	19.6	19.6	19.6	19.6
Q6PDM2;H7BX95	Serine/arginine-rich splicing factor 1	Srsf1	sp|Q6PDM2|SRSF1_MOUSE Serine/arginine-rich splicing factor 1 OS=Mus musculus OX=10090 GN=Srsf1 PE=1 SV=3;tr|H7BX95|H7BX95_MOUSE Serine/arginine-rich splicing factor 1 OS=Mus musculus OX=10090 GN=Srsf1 PE=1 SV=1	3	6	6	6	5	5	5	4	4	5	5	5	3	5	2	5	5	5	5	4	4	5	5	5	3	5	2	5	27.744	40.335	By MS/MS	By MS/MS	By MS/MS	By MS/MS	By MS/MS	By MS/MS	By MS/MS	By MS/MS	By MS/MS	By MS/MS	By matching	By matching	21.4	21.4	21.4	16.5
B2RXS4	Plexin-B2	Plxnb2	sp|B2RXS4|PLXB2_MOUSE Plexin-B2 OS=Mus musculus OX=10090 GN=Plxnb2 PE=1 SV=1	1	7	7	7	0	1	6	6	0	0	7	7	0	0	6	6	0	1	6	6	0	0	7	7	0	0	6	6	206.23	54.719		By matching	By MS/MS	By MS/MS			By MS/MS	By MS/MS			By MS/MS	By MS/MS	0	0.9	5.2	4.8
P47963	60S ribosomal protein L13	Rpl13	sp|P47963|RL13_MOUSE 60S ribosomal protein L13 OS=Mus musculus OX=10090 GN=Rpl13 PE=1 SV=3	1	4	4	4	3	2	4	3	2	1	4	3	3	1	4	4	3	2	4	3	2	1	4	3	3	1	4	4	24.305	89.754	By MS/MS	By MS/MS	By MS/MS	By MS/MS	By matching	By MS/MS	By MS/MS	By MS/MS	By MS/MS	By MS/MS	By MS/MS	By MS/MS	10.9	10	15.6	10.9
Q8VEK3	Heterogeneous nuclear ribonucleoprotein U	Hnrnpu	sp|Q8VEK3|HNRPU_MOUSE Heterogeneous nuclear ribonucleoprotein U OS=Mus musculus OX=10090 GN=Hnrnpu PE=1 SV=1	1	7	7	7	5	6	6	7	5	2	4	4	6	3	4	2	5	6	6	7	5	2	4	4	6	3	4	2	87.917	46.628	By MS/MS	By MS/MS	By MS/MS	By MS/MS	By MS/MS	By MS/MS	By MS/MS	By MS/MS	By MS/MS	By matching	By matching	By MS/MS	8.5	8.2	10	10
A0A1L1SQA8;P62852	40S ribosomal protein S25	Rps25	tr|A0A1L1SQA8|A0A1L1SQA8_MOUSE 40S ribosomal protein S25 OS=Mus musculus OX=10090 GN=Rps25 PE=1 SV=1;sp|P62852|RS25_MOUSE 40S ribosomal protein S25 OS=Mus musculus OX=10090 GN=Rps25 PE=1 SV=1	2	4	4	4	1	1	2	3	1	2	3	2	3	2	2	1	1	1	2	3	1	2	3	2	3	2	2	1	10.309	28.023	By MS/MS	By MS/MS	By MS/MS	By MS/MS	By MS/MS	By MS/MS	By MS/MS	By MS/MS	By MS/MS	By MS/MS	By MS/MS	By MS/MS	10.8	10.8	18.3	28
Q9D883;A0A494B947;G3UW94	Splicing factor U2AF 35 kDa subunit	U2af1	sp|Q9D883|U2AF1_MOUSE Splicing factor U2AF 35 kDa subunit OS=Mus musculus OX=10090 GN=U2af1 PE=1 SV=4;tr|A0A494B947|A0A494B947_MOUSE Splicing factor U2AF 35 kDa subunit (Fragment) OS=Mus musculus OX=10090 GN=U2af1 PE=1 SV=1;tr|G3UW94|G3UW94_MOUSE Splicing	9	4	4	4	2	2	4	4	3	3	2	3	4	3	2	2	2	2	4	4	3	3	2	3	4	3	2	2	27.815	58.05	By MS/MS	By MS/MS	By MS/MS	By MS/MS	By MS/MS	By MS/MS	By MS/MS	By MS/MS	By MS/MS	By MS/MS	By MS/MS	By MS/MS	9.2	9.2	18.4	18.4
P43276	Histone H1.5	Hist1h1b	sp|P43276|H15_MOUSE Histone H1.5 OS=Mus musculus OX=10090 GN=H1-5 PE=1 SV=2	1	2	1	1	1	1	1	1	1	1	1	1	1	1	1	1	1	1	1	1	1	1	1	1	1	1	1	1	22.576	7.9854	By MS/MS	By MS/MS	By MS/MS	By MS/MS	By matching	By matching	By MS/MS	By MS/MS	By MS/MS	By matching	By MS/MS	By MS/MS	6.7	12.1	12.1	12.1
P27773;F6Q404	Protein disulfide-isomerase A3	Pdia3	sp|P27773|PDIA3_MOUSE Protein disulfide-isomerase A3 OS=Mus musculus OX=10090 GN=Pdia3 PE=1 SV=2;tr|F6Q404|F6Q404_MOUSE Protein disulfide-isomerase A3 (Fragment) OS=Mus musculus OX=10090 GN=Pdia3 PE=1 SV=1	2	6	6	6	3	4	4	6	4	5	3	3	5	3	3	4	3	4	4	6	4	5	3	3	5	3	3	4	56.678	38.996	By MS/MS	By MS/MS	By MS/MS	By MS/MS	By MS/MS	By MS/MS	By MS/MS	By MS/MS	By MS/MS	By matching	By MS/MS	By matching	7.9	9.9	9.3	15.2
Q80XR5;P26369;Q3KQM4	Splicing factor U2AF 65 kDa subunit	U2af2	tr|Q80XR5|Q80XR5_MOUSE U2 snRNP auxiliary factor large subunit OS=Mus musculus OX=10090 GN=U2af2 PE=1 SV=1;sp|P26369|U2AF2_MOUSE Splicing factor U2AF 65 kDa subunit OS=Mus musculus OX=10090 GN=U2af2 PE=1 SV=3;tr|Q3KQM4|Q3KQM4_MOUSE U2 snRNP auxiliary facto	4	5	5	5	1	4	2	3	1	2	2	2	2	0	1	1	1	4	2	3	1	2	2	2	2	0	1	1	53.12	49.115	By matching	By MS/MS	By MS/MS	By MS/MS	By MS/MS	By MS/MS	By matching	By MS/MS	By MS/MS		By matching	By MS/MS	5.5	17.6	14.2	13
D3Z0M9		Ddx23	tr|D3Z0M9|D3Z0M9_MOUSE RNA helicase OS=Mus musculus OX=10090 GN=Ddx23 PE=1 SV=1	1	7	7	7	6	6	3	3	6	2	6	5	3	2	6	4	6	6	3	3	6	2	6	5	3	2	6	4	95.493	42.236	By MS/MS	By MS/MS	By MS/MS	By MS/MS	By matching	By matching	By MS/MS	By MS/MS	By matching	By matching	By matching	By MS/MS	8.3	8.3	4.3	3.9
P99024;P68372;Q9D6F9;Q9CWF2;Q7TMM9	Tubulin beta-5 chain;Tubulin beta-4B chain;Tubulin beta-4A chain;Tubulin beta-2B chain;Tubulin beta-2A chain	Tubb5;Tubb4b;Tubb4a;Tubb2b;Tubb2a	sp|P99024|TBB5_MOUSE Tubulin beta-5 chain OS=Mus musculus OX=10090 GN=Tubb5 PE=1 SV=1;sp|P68372|TBB4B_MOUSE Tubulin beta-4B chain OS=Mus musculus OX=10090 GN=Tubb4b PE=1 SV=1;sp|Q9D6F9|TBB4A_MOUSE Tubulin beta-4A chain OS=Mus musculus OX=10090 GN=Tubb4a PE	8	5	5	5	2	2	3	4	2	0	4	3	1	1	2	2	2	2	3	4	2	0	4	3	1	1	2	2	49.67	34.813	By matching	By matching	By matching	By MS/MS	By matching		By MS/MS	By MS/MS	By matching	By matching	By MS/MS	By MS/MS	4.3	4.3	8.3	11.9
Q5SUF2	Luc7-like protein 3	Luc7l3	sp|Q5SUF2|LC7L3_MOUSE Luc7-like protein 3 OS=Mus musculus OX=10090 GN=Luc7l3 PE=1 SV=1	1	4	4	4	3	3	3	4	3	3	3	4	3	3	3	4	3	3	3	4	3	3	3	4	3	3	3	4	51.45	28.992	By MS/MS	By MS/MS	By MS/MS	By MS/MS	By MS/MS	By MS/MS	By MS/MS	By MS/MS	By MS/MS	By matching	By MS/MS	By MS/MS	9.7	9.7	9.7	13.4
P10126;D3Z3I8;D3YZ68;P62631	Elongation factor 1-alpha 1;Elongation factor 1-alpha 2	Eef1a1;Eef1a2	sp|P10126|EF1A1_MOUSE Elongation factor 1-alpha 1 OS=Mus musculus OX=10090 GN=Eef1a1 PE=1 SV=3;tr|D3Z3I8|D3Z3I8_MOUSE Elongation factor 1-alpha 1 (Fragment) OS=Mus musculus OX=10090 GN=Eef1a1 PE=1 SV=1;tr|D3YZ68|D3YZ68_MOUSE Elongation factor 1-alpha 1 (Fr	4	4	4	4	1	3	4	3	3	3	4	3	3	2	3	3	1	3	4	3	3	3	4	3	3	2	3	3	50.113	26.084	By matching	By MS/MS	By MS/MS	By matching	By matching	By matching	By MS/MS	By MS/MS	By matching	By MS/MS	By MS/MS	By matching	3.2	8	10.4	7.8
G3X977;Q61703;Q3UEG7	Inter-alpha-trypsin inhibitor heavy chain H2	Itih2	tr|G3X977|G3X977_MOUSE Inter-alpha-trypsin inhibitor heavy chain H2 OS=Mus musculus OX=10090 GN=Itih2 PE=1 SV=1;sp|Q61703|ITIH2_MOUSE Inter-alpha-trypsin inhibitor heavy chain H2 OS=Mus musculus OX=10090 GN=Itih2 PE=1 SV=1;tr|Q3UEG7|Q3UEG7_MOUSE Inter-alph	4	4	4	4	3	3	1	2	4	4	2	2	4	3	2	2	3	3	1	2	4	4	2	2	4	3	2	2	106.36	33.603	By MS/MS	By MS/MS	By matching	By matching	By MS/MS	By MS/MS	By matching	By matching	By MS/MS	By MS/MS	By matching	By matching	3.9	3.9	1.2	2.3
Q569Z5;F8WHR6	Probable ATP-dependent RNA helicase DDX46	Ddx46	sp|Q569Z5|DDX46_MOUSE Probable ATP-dependent RNA helicase DDX46 OS=Mus musculus OX=10090 GN=Ddx46 PE=1 SV=2;tr|F8WHR6|F8WHR6_MOUSE RNA helicase OS=Mus musculus OX=10090 GN=Ddx46 PE=1 SV=1	3	7	7	7	4	6	4	4	5	5	4	6	4	3	4	3	4	6	4	4	5	5	4	6	4	3	4	3	117.45	42.951	By MS/MS	By MS/MS	By MS/MS	By MS/MS	By MS/MS	By MS/MS	By matching	By MS/MS	By matching	By MS/MS	By MS/MS	By matching	5.3	7.3	4.7	5.5
P62702;V9GWY0	40S ribosomal protein S4, X isoform;40S ribosomal protein S4	Rps4x;Gm15013	sp|P62702|RS4X_MOUSE 40S ribosomal protein S4, X isoform OS=Mus musculus OX=10090 GN=Rps4x PE=1 SV=2;tr|V9GWY0|V9GWY0_MOUSE 40S ribosomal protein S4 OS=Mus musculus OX=10090 GN=Gm15013 PE=3 SV=1	2	4	4	4	3	3	2	3	2	2	4	3	2	3	2	3	3	3	2	3	2	2	4	3	2	3	2	3	29.597	24.97	By MS/MS	By MS/MS	By MS/MS	By MS/MS	By MS/MS	By MS/MS	By MS/MS	By MS/MS	By MS/MS	By MS/MS	By MS/MS	By MS/MS	12.5	12.5	7.6	12.5
Q99LX5	Multiple myeloma tumor-associated protein 2 homolog	Mmtag2	sp|Q99LX5|MMTA2_MOUSE Multiple myeloma tumor-associated protein 2 homolog OS=Mus musculus OX=10090 GN=Mmtag2 PE=2 SV=1	1	3	3	3	3	3	2	3	2	3	2	2	3	3	2	3	3	3	2	3	2	3	2	2	3	3	2	3	29.298	45.553	By MS/MS	By MS/MS	By MS/MS	By MS/MS	By MS/MS	By MS/MS	By MS/MS	By MS/MS	By MS/MS	By MS/MS	By MS/MS	By MS/MS	14.2	14.2	10.4	14.2
Q5SPX8;P58802	TBC1 domain family member 10A	Tbc1d10a	tr|Q5SPX8|Q5SPX8_MOUSE TBC1 domain family member 10A OS=Mus musculus OX=10090 GN=Tbc1d10a PE=1 SV=1;sp|P58802|TB10A_MOUSE TBC1 domain family member 10A OS=Mus musculus OX=10090 GN=Tbc1d10a PE=1 SV=1	2	5	5	5	0	0	5	5	0	0	4	4	0	0	4	4	0	0	5	5	0	0	4	4	0	0	4	4	59.195	41.989			By MS/MS	By MS/MS			By MS/MS	By MS/MS			By MS/MS	By MS/MS	0	0	14.8	14.8
A0A1L1SUT5			tr|A0A1L1SUT5|A0A1L1SUT5_MOUSE RIKEN cDNA 4930563M21 gene (Fragment) OS=Mus musculus OX=10090 GN=4930563M21Rik PE=4 SV=1	1	1	1	1	1	1	1	1	1	1	0	1	1	1	1	1	1	1	1	1	1	1	0	1	1	1	1	1	65.07	6.4116	By MS/MS	By MS/MS	By MS/MS	By MS/MS	By MS/MS	By MS/MS		By matching	By MS/MS	By MS/MS	By matching	By MS/MS	2.1	2.1	2.1	2.1
D3YWC2;D3Z6F1;Q9JM93	ADP-ribosylation factor-like protein 6-interacting protein 4	Arl6ip4	tr|D3YWC2|D3YWC2_MOUSE ADP-ribosylation factor-like protein 6-interacting protein 4 OS=Mus musculus OX=10090 GN=Arl6ip4 PE=1 SV=1;tr|D3Z6F1|D3Z6F1_MOUSE ADP-ribosylation factor-like protein 6-interacting protein 4 (Fragment) OS=Mus musculus OX=10090 GN=Arl	3	2	2	2	2	2	2	1	2	2	2	2	2	2	1	1	2	2	2	1	2	2	2	2	2	2	1	1	22.605	56.347	By MS/MS	By MS/MS	By MS/MS	By MS/MS	By MS/MS	By MS/MS	By MS/MS	By MS/MS	By MS/MS	By MS/MS	By MS/MS	By MS/MS	18	18	18	8
D3Z765;A0A0R4J047;Q9CYI4	Putative RNA-binding protein Luc7-like 1	Luc7l	tr|D3Z765|D3Z765_MOUSE Putative RNA-binding protein Luc7-like 1 (Fragment) OS=Mus musculus OX=10090 GN=Luc7l PE=1 SV=1;tr|A0A0R4J047|A0A0R4J047_MOUSE Putative RNA-binding protein Luc7-like 1 OS=Mus musculus OX=10090 GN=Luc7l PE=1 SV=1;sp|Q9CYI4|LUC7L_MOUSE	3	8	3	3	2	3	3	3	2	3	2	3	2	2	2	3	2	3	3	3	2	3	2	3	2	2	2	3	20.113	50.976	By MS/MS	By MS/MS	By MS/MS	By MS/MS	By MS/MS	By MS/MS	By MS/MS	By MS/MS	By MS/MS	By MS/MS	By MS/MS	By MS/MS	36.6	48.8	48.8	48.8
Q60631;B1AT92	Growth factor receptor-bound protein 2	Grb2	sp|Q60631|GRB2_MOUSE Growth factor receptor-bound protein 2 OS=Mus musculus OX=10090 GN=Grb2 PE=1 SV=1;tr|B1AT92|B1AT92_MOUSE Adapter protein GRB2 OS=Mus musculus OX=10090 GN=Grb2 PE=1 SV=1	3	4	4	4	0	0	3	3	0	0	4	3	0	0	3	3	0	0	3	3	0	0	4	3	0	0	3	3	25.238	28.962			By matching	By MS/MS			By MS/MS	By MS/MS			By MS/MS	By MS/MS	0	0	13.8	13.8
Q9DBF7	Pre-mRNA-splicing factor CWC25 homolog	Cwc25	sp|Q9DBF7|CWC25_MOUSE Pre-mRNA-splicing factor CWC25 homolog OS=Mus musculus OX=10090 GN=Cwc25 PE=2 SV=2	2	3	3	3	0	1	2	2	1	2	2	1	2	1	2	2	0	1	2	2	1	2	2	1	2	1	2	2	48.811	20.842		By MS/MS	By matching	By matching	By matching	By MS/MS	By MS/MS	By MS/MS	By MS/MS	By matching	By MS/MS	By MS/MS	0	2.2	4.6	4.6
Q02105	Complement C1q subcomponent subunit C	C1qc	sp|Q02105|C1QC_MOUSE Complement C1q subcomponent subunit C OS=Mus musculus OX=10090 GN=C1qc PE=1 SV=2	1	2	2	2	2	1	0	0	2	2	0	0	2	2	0	0	2	1	0	0	2	2	0	0	2	2	0	0	25.991	15.63	By matching	By MS/MS			By MS/MS	By MS/MS			By MS/MS	By MS/MS			7.7	4.1	0	0
Q3UIX4;F6RDI8;E9Q6E5;A0A0G2JEG1;D3Z4B0		Srsf11	tr|Q3UIX4|Q3UIX4_MOUSE Serine and arginine-rich-splicing factor 11 OS=Mus musculus OX=10090 GN=Srsf11 PE=1 SV=1;tr|F6RDI8|F6RDI8_MOUSE Serine and arginine-rich-splicing factor 11 (Fragment) OS=Mus musculus OX=10090 GN=Srsf11 PE=1 SV=1;tr|E9Q6E5|E9Q6E5_MOUS	8	4	4	4	2	2	2	3	2	2	1	3	3	1	1	1	2	2	2	3	2	2	1	3	3	1	1	1	53.102	28.161	By MS/MS	By MS/MS	By MS/MS	By MS/MS	By matching	By matching	By MS/MS	By MS/MS	By MS/MS	By matching	By MS/MS	By MS/MS	4.6	7.4	5.9	10.3
Q91XX1		Pcdhgc3	tr|Q91XX1|Q91XX1_MOUSE Protocadherin gamma C3 OS=Mus musculus OX=10090 GN=Pcdhgc3 PE=1 SV=1	23	6	6	6	1	1	3	4	0	0	5	4	0	0	6	5	1	1	3	4	0	0	5	4	0	0	6	5	101.05	37.653	By matching	By matching	By MS/MS	By MS/MS			By MS/MS	By MS/MS			By MS/MS	By MS/MS	2.6	2.6	4.7	6.2
P62754	40S ribosomal protein S6	Rps6	sp|P62754|RS6_MOUSE 40S ribosomal protein S6 OS=Mus musculus OX=10090 GN=Rps6 PE=1 SV=1	1	4	4	4	3	3	4	4	2	3	3	4	2	3	2	4	3	3	4	4	2	3	3	4	2	3	2	4	28.68	30.891	By MS/MS	By matching	By MS/MS	By MS/MS	By matching	By matching	By MS/MS	By MS/MS	By MS/MS	By matching	By MS/MS	By MS/MS	14.1	14.1	20.9	20.9
D3Z6I8;E9Q7Q3;D3Z2H9		Tpm3;Tpm3-rs7	tr|D3Z6I8|D3Z6I8_MOUSE Tropomyosin alpha-3 chain OS=Mus musculus OX=10090 GN=Tpm3 PE=1 SV=1;tr|E9Q7Q3|E9Q7Q3_MOUSE Tropomyosin alpha-3 chain OS=Mus musculus OX=10090 GN=Tpm3 PE=1 SV=1;tr|D3Z2H9|D3Z2H9_MOUSE Tropomyosin 3, related sequence 7 OS=Mus musculus	27	5	5	5	2	4	3	4	5	3	4	5	3	2	2	3	2	4	3	4	5	3	4	5	3	2	2	3	28.723	51.62	By matching	By MS/MS	By MS/MS	By MS/MS	By MS/MS	By matching	By MS/MS	By MS/MS	By MS/MS	By matching	By MS/MS	By MS/MS	11.3	17	17	22.7
Q8BMK4	Cytoskeleton-associated protein 4	Ckap4	sp|Q8BMK4|CKAP4_MOUSE Cytoskeleton-associated protein 4 OS=Mus musculus OX=10090 GN=Ckap4 PE=1 SV=2	1	5	5	5	3	4	4	5	3	4	5	5	5	3	4	2	3	4	4	5	3	4	5	5	5	3	4	2	63.691	39.536	By MS/MS	By MS/MS	By MS/MS	By MS/MS	By MS/MS	By MS/MS	By MS/MS	By MS/MS	By MS/MS	By MS/MS	By MS/MS	By matching	7	9	9	11.5
A0A494B9Z0;A0A494BBA8;Q642K5;P62862	40S ribosomal protein S30	Fau	tr|A0A494B9Z0|A0A494B9Z0_MOUSE 40S ribosomal protein S30 OS=Mus musculus OX=10090 GN=Fau PE=1 SV=1;tr|A0A494BBA8|A0A494BBA8_MOUSE 40S ribosomal protein S30 OS=Mus musculus OX=10090 GN=Fau PE=1 SV=1;tr|Q642K5|Q642K5_MOUSE 40S ribosomal protein S30 OS=Mus mu	4	2	2	2	2	2	2	2	1	2	1	2	2	2	1	1	2	2	2	2	1	2	1	2	2	2	1	1	7.0062	11.783	By MS/MS	By MS/MS	By MS/MS	By MS/MS	By MS/MS	By matching	By matching	By MS/MS	By matching	By MS/MS	By matching	By matching	17.5	17.5	17.5	17.5
Q5SUT0;Q5SUS9;Q61545	RNA-binding protein EWS	Ewsr1	tr|Q5SUT0|Q5SUT0_MOUSE RNA-binding protein EWS OS=Mus musculus OX=10090 GN=Ewsr1 PE=1 SV=1;tr|Q5SUS9|Q5SUS9_MOUSE RNA-binding protein EWS OS=Mus musculus OX=10090 GN=Ewsr1 PE=1 SV=1;sp|Q61545|EWS_MOUSE RNA-binding protein EWS OS=Mus musculus OX=10090 GN=Ew	4	4	4	4	1	0	0	0	4	4	0	0	3	2	0	0	1	0	0	0	4	4	0	0	3	2	0	0	64.988	35.659	By matching				By MS/MS	By MS/MS			By matching	By matching			2.4	0	0	0
P25444;D3YVC1;D3YWJ3	40S ribosomal protein S2	Rps2	sp|P25444|RS2_MOUSE 40S ribosomal protein S2 OS=Mus musculus OX=10090 GN=Rps2 PE=1 SV=3;tr|D3YVC1|D3YVC1_MOUSE 40S ribosomal protein S2 (Fragment) OS=Mus musculus OX=10090 GN=Rps2 PE=1 SV=1;tr|D3YWJ3|D3YWJ3_MOUSE 40S ribosomal protein S2 OS=Mus musculus OX	3	2	2	2	2	2	2	2	2	2	2	2	2	2	2	2	2	2	2	2	2	2	2	2	2	2	2	2	31.231	12.37	By MS/MS	By matching	By MS/MS	By MS/MS	By MS/MS	By MS/MS	By MS/MS	By MS/MS	By MS/MS	By MS/MS	By matching	By MS/MS	7.8	7.8	7.8	7.8
E9PYG6;A0A286YDU0		Rasa1	tr|E9PYG6|E9PYG6_MOUSE RAS p21 protein activator 1 OS=Mus musculus OX=10090 GN=Rasa1 PE=1 SV=1;tr|A0A286YDU0|A0A286YDU0_MOUSE RAS p21 protein activator 1 (Fragment) OS=Mus musculus OX=10090 GN=Rasa1 PE=1 SV=1	2	4	4	4	0	0	4	3	0	0	4	3	0	0	3	3	0	0	4	3	0	0	4	3	0	0	3	3	115.43	36.145			By MS/MS	By MS/MS			By MS/MS	By MS/MS			By matching	By MS/MS	0	0	5.1	3.5
D3YTR0;G5E832;Q9Z1K7	Adenomatous polyposis coli protein 2	Apc2	tr|D3YTR0|D3YTR0_MOUSE Adenomatous polyposis coli protein 2 OS=Mus musculus OX=10090 GN=Apc2 PE=1 SV=1;tr|G5E832|G5E832_MOUSE Adenomatous polyposis coli protein 2 OS=Mus musculus OX=10090 GN=Apc2 PE=1 SV=1;sp|Q9Z1K7|APCL_MOUSE Adenomatous polyposis coli pr	3	1	1	1	1	1	1	1	1	1	1	1	1	0	1	1	1	1	1	1	1	1	1	1	1	0	1	1	246.11	6.1492	By MS/MS	By MS/MS	By MS/MS	By MS/MS	By MS/MS	By MS/MS	By MS/MS	By MS/MS	By MS/MS		By matching	By MS/MS	0.6	0.6	0.6	0.6
S4R2B0;B2RY56	RNA-binding protein 25	Rbm25	tr|S4R2B0|S4R2B0_MOUSE RNA-binding protein 25 (Fragment) OS=Mus musculus OX=10090 GN=Rbm25 PE=1 SV=1;sp|B2RY56|RBM25_MOUSE RNA-binding protein 25 OS=Mus musculus OX=10090 GN=Rbm25 PE=1 SV=2	2	4	4	4	3	3	3	3	2	3	2	3	3	0	3	2	3	3	3	3	2	3	2	3	3	0	3	2	71.006	27.03	By MS/MS	By MS/MS	By MS/MS	By MS/MS	By matching	By MS/MS	By MS/MS	By MS/MS	By matching		By MS/MS	By MS/MS	7.5	6.5	7.5	7
Q9CR49;P02104	Hemoglobin subunit epsilon-Y2	Hbb-y	tr|Q9CR49|Q9CR49_MOUSE Globin b1 OS=Mus musculus OX=10090 GN=Hbb-y PE=1 SV=1;sp|P02104|HBE_MOUSE Hemoglobin subunit epsilon-Y2 OS=Mus musculus OX=10090 GN=Hbb-y PE=1 SV=2	2	1	1	1	1	1	0	0	1	1	0	0	1	1	0	0	1	1	0	0	1	1	0	0	1	1	0	0	16.145	18.197	By MS/MS	By MS/MS			By MS/MS	By MS/MS			By MS/MS	By MS/MS			8.8	8.8	0	0
P14148;F6XI62	60S ribosomal protein L7	Rpl7	sp|P14148|RL7_MOUSE 60S ribosomal protein L7 OS=Mus musculus OX=10090 GN=Rpl7 PE=1 SV=2;tr|F6XI62|F6XI62_MOUSE 60S ribosomal protein L7 (Fragment) OS=Mus musculus OX=10090 GN=Rpl7 PE=1 SV=1	2	2	2	2	1	1	1	1	1	1	1	1	1	1	2	1	1	1	1	1	1	1	1	1	1	1	2	1	31.419	14.837	By MS/MS	By MS/MS	By MS/MS	By MS/MS	By MS/MS	By MS/MS	By MS/MS	By matching	By MS/MS	By matching	By MS/MS	By MS/MS	7	7	7	7
Q3UGI5;P97762	Retinitis pigmentosa 9 protein homolog	Rp9;rp9	tr|Q3UGI5|Q3UGI5_MOUSE Retinitis pigmentosa 9 (human) OS=Mus musculus OX=10090 GN=Rp9 PE=1 SV=1;sp|P97762|RP9_MOUSE Retinitis pigmentosa 9 protein homolog OS=Mus musculus OX=10090 GN=rp9 PE=1 SV=1	2	2	2	2	1	2	1	2	2	2	1	1	2	1	2	1	1	2	1	2	2	2	1	1	2	1	2	1	18.678	13.098	By MS/MS	By matching	By matching	By MS/MS	By MS/MS	By MS/MS	By MS/MS	By MS/MS	By MS/MS	By matching	By MS/MS	By MS/MS	5.8	12.8	7.1	12.8
Q9CQW9;A0A1B0GT68;Q99J93	Interferon-induced transmembrane protein 3;Interferon-induced transmembrane protein 2	Ifitm3;Ifitm2	sp|Q9CQW9|IFM3_MOUSE Interferon-induced transmembrane protein 3 OS=Mus musculus OX=10090 GN=Ifitm3 PE=1 SV=1;tr|A0A1B0GT68|A0A1B0GT68_MOUSE Predicted gene 45717 OS=Mus musculus OX=10090 GN=Gm45717 PE=3 SV=1;sp|Q99J93|IFM2_MOUSE Interferon-induced transmemb	3	2	2	2	0	1	2	2	0	0	2	2	0	0	2	2	0	1	2	2	0	0	2	2	0	0	2	2	14.954	13.015		By matching	By MS/MS	By MS/MS			By MS/MS	By MS/MS			By MS/MS	By MS/MS	0	14.6	20.4	20.4
A0A494BBD8;P10107	Annexin A1	Anxa1	tr|A0A494BBD8|A0A494BBD8_MOUSE Annexin OS=Mus musculus OX=10090 GN=Anxa1 PE=1 SV=1;sp|P10107|ANXA1_MOUSE Annexin A1 OS=Mus musculus OX=10090 GN=Anxa1 PE=1 SV=2	2	6	6	6	1	0	3	4	0	0	4	3	0	1	5	2	1	0	3	4	0	0	4	3	0	1	5	2	33.944	51.157	By matching		By MS/MS	By MS/MS			By MS/MS	By MS/MS		By matching	By MS/MS	By MS/MS	4.3	0	11.9	15.9
A2AL12;Q8BG05	Heterogeneous nuclear ribonucleoprotein A3	Hnrnpa3	tr|A2AL12|A2AL12_MOUSE Heterogeneous nuclear ribonucleoprotein A3 OS=Mus musculus OX=10090 GN=Hnrnpa3 PE=1 SV=1;sp|Q8BG05|ROA3_MOUSE Heterogeneous nuclear ribonucleoprotein A3 OS=Mus musculus OX=10090 GN=Hnrnpa3 PE=1 SV=1	4	4	4	4	4	4	4	4	3	2	2	3	3	3	2	2	4	4	4	4	3	2	2	3	3	3	2	2	34.476	26.664	By MS/MS	By MS/MS	By MS/MS	By MS/MS	By matching	By matching	By matching	By MS/MS	By MS/MS	By matching	By matching	By matching	16.4	16.4	16.4	16.4
D3Z6F5;Q03265	ATP synthase subunit alpha;ATP synthase subunit alpha, mitochondrial	Atp5a1	tr|D3Z6F5|D3Z6F5_MOUSE ATP synthase subunit alpha OS=Mus musculus OX=10090 GN=Atp5a1 PE=1 SV=1;sp|Q03265|ATPA_MOUSE ATP synthase subunit alpha, mitochondrial OS=Mus musculus OX=10090 GN=Atp5f1a PE=1 SV=1	2	5	5	5	4	3	4	5	4	3	2	2	3	4	2	2	4	3	4	5	4	3	2	2	3	4	2	2	54.594	35.249	By MS/MS	By MS/MS	By MS/MS	By MS/MS	By MS/MS	By MS/MS	By matching	By MS/MS	By matching	By MS/MS	By matching	By matching	10.9	8.7	10.9	14.1
A0A140LI77;D3YV43;P62908	40S ribosomal protein S3	Rps3	tr|A0A140LI77|A0A140LI77_MOUSE 40S ribosomal protein S3 OS=Mus musculus OX=10090 GN=Rps3 PE=1 SV=1;tr|D3YV43|D3YV43_MOUSE 40S ribosomal protein S3 OS=Mus musculus OX=10090 GN=Rps3 PE=1 SV=1;sp|P62908|RS3_MOUSE 40S ribosomal protein S3 OS=Mus musculus OX=10	3	3	3	3	3	3	2	2	3	2	3	2	1	2	3	3	3	3	2	2	3	2	3	2	1	2	3	3	15.797	20.703	By MS/MS	By MS/MS	By MS/MS	By MS/MS	By MS/MS	By MS/MS	By MS/MS	By MS/MS	By matching	By MS/MS	By MS/MS	By MS/MS	28.5	28.5	20.8	20.8
P62918	60S ribosomal protein L8	Rpl8	sp|P62918|RL8_MOUSE 60S ribosomal protein L8 OS=Mus musculus OX=10090 GN=Rpl8 PE=1 SV=2	1	3	3	3	3	2	2	3	1	3	3	3	2	2	3	3	3	2	2	3	1	3	3	3	2	2	3	3	28.024	20.546	By MS/MS	By matching	By MS/MS	By MS/MS	By matching	By MS/MS	By MS/MS	By MS/MS	By MS/MS	By MS/MS	By MS/MS	By MS/MS	10.9	10.5	6.6	10.9
Q9QXS1;E9Q3W4	Plectin	Plec	sp|Q9QXS1|PLEC_MOUSE Plectin OS=Mus musculus OX=10090 GN=Plec PE=1 SV=3;tr|E9Q3W4|E9Q3W4_MOUSE Plectin OS=Mus musculus OX=10090 GN=Plec PE=1 SV=1	3	7	7	7	5	5	4	3	6	6	2	2	7	4	1	2	5	5	4	3	6	6	2	2	7	4	1	2	534.18	42.325	By matching	By MS/MS	By matching	By matching	By MS/MS	By MS/MS	By matching	By matching	By MS/MS	By MS/MS	By matching	By matching	1.5	1.5	1.3	0.7
P16045	Galectin-1	Lgals1	sp|P16045|LEG1_MOUSE Galectin-1 OS=Mus musculus OX=10090 GN=Lgals1 PE=1 SV=3	1	2	2	2	2	1	2	1	1	1	1	1	2	2	2	1	2	1	2	1	1	1	1	1	2	2	2	1	14.866	13.317	By MS/MS	By MS/MS	By MS/MS	By MS/MS	By MS/MS	By MS/MS	By MS/MS	By MS/MS	By MS/MS	By MS/MS	By MS/MS	By MS/MS	20	8.9	20	8.9
P62751	60S ribosomal protein L23a	Rpl23a	sp|P62751|RL23A_MOUSE 60S ribosomal protein L23a OS=Mus musculus OX=10090 GN=Rpl23a PE=1 SV=1	1	2	2	2	2	2	1	1	2	1	2	2	1	0	2	1	2	2	1	1	2	1	2	2	1	0	2	1	17.695	13.789	By MS/MS	By MS/MS	By MS/MS	By matching	By MS/MS	By matching	By MS/MS	By MS/MS	By matching		By MS/MS	By MS/MS	13.5	13.5	7.7	7.7
S4R257;A0A1D5RLD8;A0A0A0MQF6;P16858;S4R1W1	Glyceraldehyde-3-phosphate dehydrogenase	Gapdh;Gm3839	tr|S4R257|S4R257_MOUSE Glyceraldehyde-3-phosphate dehydrogenase (Fragment) OS=Mus musculus OX=10090 GN=Gapdh PE=1 SV=1;tr|A0A1D5RLD8|A0A1D5RLD8_MOUSE Glyceraldehyde-3-phosphate dehydrogenase OS=Mus musculus OX=10090 GN=Gm10358 PE=1 SV=1;tr|A0A0A0MQF6|A0A0A	6	4	4	4	3	0	4	4	2	2	4	3	1	1	3	3	3	0	4	4	2	2	4	3	1	1	3	3	29.939	26.017	By MS/MS		By MS/MS	By MS/MS	By matching	By matching	By MS/MS	By MS/MS	By matching	By matching	By MS/MS	By MS/MS	16.8	0	22.9	22.9
F6UK66;A0A668KL36;Q810U5	Coiled-coil domain-containing protein 50	Ccdc50	tr|F6UK66|F6UK66_MOUSE Coiled-coil domain-containing protein 50 (Fragment) OS=Mus musculus OX=10090 GN=Ccdc50 PE=1 SV=1;tr|A0A668KL36|A0A668KL36_MOUSE Coiled-coil domain-containing protein 50 OS=Mus musculus OX=10090 GN=Ccdc50 PE=1 SV=1;sp|Q810U5|CCD50_MOU	3	4	4	4	0	0	0	3	0	0	1	4	0	0	2	4	0	0	0	3	0	0	1	4	0	0	2	4	29.684	104.32				By MS/MS			By matching	By MS/MS			By MS/MS	By MS/MS	0	0	0	14.5
P27659	60S ribosomal protein L3	Rpl3	sp|P27659|RL3_MOUSE 60S ribosomal protein L3 OS=Mus musculus OX=10090 GN=Rpl3 PE=1 SV=3	6	4	4	4	4	2	3	3	3	2	2	4	3	3	4	4	4	2	3	3	3	2	2	4	3	3	4	4	46.109	23.952	By matching	By matching	By matching	By matching	By matching	By matching	By MS/MS	By matching	By MS/MS	By matching	By MS/MS	By MS/MS	10.9	5	7.9	7.9
P62320;A0A1W2P7K5	Small nuclear ribonucleoprotein Sm D3	Snrpd3	sp|P62320|SMD3_MOUSE Small nuclear ribonucleoprotein Sm D3 OS=Mus musculus OX=10090 GN=Snrpd3 PE=1 SV=1;tr|A0A1W2P7K5|A0A1W2P7K5_MOUSE Small nuclear ribonucleoprotein Sm D3 OS=Mus musculus OX=10090 GN=Snrpd3 PE=1 SV=1	2	2	2	2	2	2	2	1	2	1	1	1	1	2	2	0	2	2	2	1	2	1	1	1	1	2	2	0	13.916	14.236	By MS/MS	By MS/MS	By MS/MS	By MS/MS	By MS/MS	By MS/MS	By matching	By matching	By matching	By matching	By matching		24.6	24.6	24.6	7.9
A0A0G2JDW7;Q6ZWU9;A0A0G2JEX7;A0A0G2JG29;Q6ZWY3	40S ribosomal protein S27;40S ribosomal protein S27-like	Rps27;Rps27l	tr|A0A0G2JDW7|A0A0G2JDW7_MOUSE 40S ribosomal protein S27 (Fragment) OS=Mus musculus OX=10090 GN=Rps27 PE=1 SV=1;sp|Q6ZWU9|RS27_MOUSE 40S ribosomal protein S27 OS=Mus musculus OX=10090 GN=Rps27 PE=1 SV=3;tr|A0A0G2JEX7|A0A0G2JEX7_MOUSE 40S ribosomal protein	5	2	2	2	0	1	2	2	1	2	1	1	2	2	2	0	0	1	2	2	1	2	1	1	2	2	2	0	9.2327	13.367		By matching	By MS/MS	By MS/MS	By matching	By MS/MS	By MS/MS	By MS/MS	By MS/MS	By matching	By MS/MS		0	15.9	25.6	25.6
A0A1L1SS27;W4VSN7;P47915;A0A1L1STJ3;A0A1L1SUN1	60S ribosomal protein L29	Gm3550;Rpl29	tr|A0A1L1SS27|A0A1L1SS27_MOUSE 60S ribosomal protein L29 (Fragment) OS=Mus musculus OX=10090 GN=Rpl29 PE=1 SV=1;tr|W4VSN7|W4VSN7_MOUSE 60S ribosomal protein L29 OS=Mus musculus OX=10090 GN=Gm3550 PE=3 SV=1;sp|P47915|RL29_MOUSE 60S ribosomal protein L29 OS=	5	2	2	2	1	1	2	2	1	2	2	2	2	2	1	1	1	1	2	2	1	2	2	2	2	2	1	1	15.719	14.05	By MS/MS	By MS/MS	By MS/MS	By matching	By MS/MS	By MS/MS	By MS/MS	By MS/MS	By MS/MS	By matching	By MS/MS	By MS/MS	9.3	9.3	17.1	17.1
P62242	40S ribosomal protein S8	Rps8	sp|P62242|RS8_MOUSE 40S ribosomal protein S8 OS=Mus musculus OX=10090 GN=Rps8 PE=1 SV=2	1	3	3	3	2	0	2	2	1	0	1	1	1	1	2	2	2	0	2	2	1	0	1	1	1	1	2	2	24.205	24.128	By MS/MS		By MS/MS	By MS/MS	By matching		By MS/MS	By matching	By MS/MS	By matching	By matching	By matching	13.9	0	13.9	13.9
E9Q8F0;F7AA45		Rbm39	tr|E9Q8F0|E9Q8F0_MOUSE RNA-binding protein 39 OS=Mus musculus OX=10090 GN=Rbm39 PE=1 SV=1;tr|F7AA45|F7AA45_MOUSE RNA-binding protein 39 (Fragment) OS=Mus musculus OX=10090 GN=Rbm39 PE=1 SV=1	3	15	1	1	0	1	0	1	0	1	1	0	0	0	1	1	0	1	0	1	0	1	1	0	0	0	1	1	47.05	26.882	By matching	By MS/MS	By matching	By MS/MS	By matching	By MS/MS	By MS/MS	By matching	By matching	By matching	By matching	By MS/MS	22.2	36.6	30.6	42.2
Q99J09	Methylosome protein 50	Wdr77	sp|Q99J09|MEP50_MOUSE Methylosome protein 50 OS=Mus musculus OX=10090 GN=Wdr77 PE=1 SV=1	1	1	1	1	1	1	0	0	1	1	0	0	0	0	0	0	1	1	0	0	1	1	0	0	0	0	0	0	36.942	6.9827	By MS/MS	By matching			By matching	By matching							7.6	7.6	0	0
Q9R1Q6	Transmembrane protein 176B	Tmem176b	sp|Q9R1Q6|T176B_MOUSE Transmembrane protein 176B OS=Mus musculus OX=10090 GN=Tmem176b PE=1 SV=1	1	3	3	3	0	0	2	1	0	0	2	2	0	0	3	2	0	0	2	1	0	0	2	2	0	0	3	2	28.367	37.729			By MS/MS	By MS/MS			By MS/MS	By MS/MS			By MS/MS	By MS/MS	0	0	10.6	4.6
Q62371	Discoidin domain-containing receptor 2	Ddr2	sp|Q62371|DDR2_MOUSE Discoidin domain-containing receptor 2 OS=Mus musculus OX=10090 GN=Ddr2 PE=1 SV=2	1	4	4	4	0	0	3	4	0	0	3	2	0	0	3	3	0	0	3	4	0	0	3	2	0	0	3	3	96.481	32.937			By MS/MS	By MS/MS			By MS/MS	By matching			By MS/MS	By MS/MS	0	0	6.2	7.3
G3UYQ4		Ak9	tr|G3UYQ4|G3UYQ4_MOUSE Cilia- and flagella-associated protein 206 OS=Mus musculus OX=10090 GN=Ak9 PE=1 SV=2	1	1	1	1	1	1	0	1	1	1	1	1	1	1	0	1	1	1	0	1	1	1	1	1	1	1	0	1	219.53	-2	By matching	By matching		By matching	By matching	By MS/MS	By matching	By matching	By MS/MS	By MS/MS		By matching	0.4	0.4	0	0.4
P62849;A0A286YEB7	40S ribosomal protein S24	Rps24	sp|P62849|RS24_MOUSE 40S ribosomal protein S24 OS=Mus musculus OX=10090 GN=Rps24 PE=1 SV=1;tr|A0A286YEB7|A0A286YEB7_MOUSE 40S ribosomal protein S24 OS=Mus musculus OX=10090 GN=Rps24 PE=1 SV=1	2	2	2	2	1	2	2	2	1	1	2	1	2	2	2	1	1	2	2	2	1	1	2	1	2	2	2	1	15.423	11.53	By matching	By matching	By MS/MS	By MS/MS	By matching	By matching	By MS/MS	By MS/MS	By MS/MS	By MS/MS	By MS/MS	By matching	9	15	15	15
E9Q616;A0A494BBD5		Ahnak	tr|E9Q616|E9Q616_MOUSE AHNAK nucleoprotein (desmoyokin) OS=Mus musculus OX=10090 GN=Ahnak PE=1 SV=1;tr|A0A494BBD5|A0A494BBD5_MOUSE AHNAK nucleoprotein (desmoyokin) (Fragment) OS=Mus musculus OX=10090 GN=Ahnak PE=1 SV=1	2	8	8	8	4	0	7	5	0	1	4	3	0	0	5	7	4	0	7	5	0	1	4	3	0	0	5	7	604.25	60.427	By matching		By MS/MS	By MS/MS		By matching	By matching	By matching			By MS/MS	By MS/MS	2.6	0	3.3	2.7
Q9CR57	60S ribosomal protein L14	Rpl14	sp|Q9CR57|RL14_MOUSE 60S ribosomal protein L14 OS=Mus musculus OX=10090 GN=Rpl14 PE=1 SV=3	1	2	2	2	2	1	2	2	2	1	2	2	2	2	2	2	2	1	2	2	2	1	2	2	2	2	2	2	23.564	14.906	By MS/MS	By matching	By MS/MS	By MS/MS	By MS/MS	By MS/MS	By MS/MS	By MS/MS	By MS/MS	By MS/MS	By MS/MS	By MS/MS	10.1	6	10.1	10.1
Q3TFP0;Q9R0U0	Serine/arginine-rich splicing factor 10	Srsf10	tr|Q3TFP0|Q3TFP0_MOUSE Serine/arginine-rich-splicing factor 10 OS=Mus musculus OX=10090 GN=Srsf10 PE=1 SV=1;sp|Q9R0U0|SRS10_MOUSE Serine/arginine-rich splicing factor 10 OS=Mus musculus OX=10090 GN=Srsf10 PE=1 SV=2	2	2	2	2	2	2	2	2	1	1	2	2	0	0	1	1	2	2	2	2	1	1	2	2	0	0	1	1	22.135	12.064	By MS/MS	By MS/MS	By MS/MS	By MS/MS	By MS/MS	By matching	By matching	By MS/MS			By matching	By matching	15.9	15.9	15.9	15.9
P62315	Small nuclear ribonucleoprotein Sm D1	Snrpd1	sp|P62315|SMD1_MOUSE Small nuclear ribonucleoprotein Sm D1 OS=Mus musculus OX=10090 GN=Snrpd1 PE=1 SV=1	1	2	2	2	1	2	1	1	0	2	1	1	1	0	0	0	1	2	1	1	0	2	1	1	1	0	0	0	13.281	20.86	By matching	By MS/MS	By matching	By matching		By MS/MS	By matching	By matching	By matching				10.9	27.7	10.9	10.9
C0HKD9;C0HKD8			sp|C0HKD9|MFA1B_MOUSE Microfibrillar-associated protein 1B OS=Mus musculus OX=10090 GN=Mfap1b PE=1 SV=1;sp|C0HKD8|MFA1A_MOUSE Microfibrillar-associated protein 1A OS=Mus musculus OX=10090 GN=Mfap1a PE=1 SV=1	2	1	1	1	1	1	1	1	1	1	1	1	1	1	1	1	1	1	1	1	1	1	1	1	1	1	1	1	51.954	7.3855	By MS/MS	By MS/MS	By MS/MS	By MS/MS	By MS/MS	By matching	By MS/MS	By MS/MS	By MS/MS	By MS/MS	By MS/MS	By MS/MS	4.6	4.6	4.6	4.6
P14131	40S ribosomal protein S16	Rps16	sp|P14131|RS16_MOUSE 40S ribosomal protein S16 OS=Mus musculus OX=10090 GN=Rps16 PE=1 SV=4	1	3	3	3	2	1	1	1	1	1	3	2	1	1	2	2	2	1	1	1	1	1	3	2	1	1	2	2	16.445	19.51	By MS/MS	By matching	By matching	By matching	By matching	By matching	By MS/MS	By MS/MS	By matching	By matching	By MS/MS	By MS/MS	16.4	9.6	9.6	9.6
A0A0R4J049;Q8CIG8	Protein arginine N-methyltransferase 5	Prmt5	tr|A0A0R4J049|A0A0R4J049_MOUSE Protein arginine N-methyltransferase 5 OS=Mus musculus OX=10090 GN=Prmt5 PE=1 SV=1;sp|Q8CIG8|ANM5_MOUSE Protein arginine N-methyltransferase 5 OS=Mus musculus OX=10090 GN=Prmt5 PE=1 SV=3	2	1	1	1	1	1	1	0	1	1	0	0	0	1	0	0	1	1	1	0	1	1	0	0	0	1	0	0	72.737	8.4279	By MS/MS	By matching	By matching		By MS/MS	By matching				By matching			3	3	3	0
P47911	60S ribosomal protein L6	Rpl6	sp|P47911|RL6_MOUSE 60S ribosomal protein L6 OS=Mus musculus OX=10090 GN=Rpl6 PE=1 SV=3	2	3	3	3	1	1	2	1	1	1	1	1	1	1	2	2	1	1	2	1	1	1	1	1	1	1	2	2	33.509	47.279	By MS/MS	By MS/MS	By MS/MS	By MS/MS	By MS/MS	By MS/MS	By MS/MS	By MS/MS	By MS/MS	By MS/MS	By MS/MS	By MS/MS	6.8	6.8	11.8	6.8
Q9CXW4;A2BH06	60S ribosomal protein L11	Rpl11	sp|Q9CXW4|RL11_MOUSE 60S ribosomal protein L11 OS=Mus musculus OX=10090 GN=Rpl11 PE=1 SV=4;tr|A2BH06|A2BH06_MOUSE 60S ribosomal protein L11 (Fragment) OS=Mus musculus OX=10090 GN=Rpl11 PE=1 SV=1	2	3	3	3	1	1	1	1	1	1	1	1	2	1	1	0	1	1	1	1	1	1	1	1	2	1	1	0	20.252	17.986	By matching	By matching	By MS/MS	By MS/MS	By MS/MS	By MS/MS	By MS/MS	By matching	By MS/MS	By matching	By MS/MS		5.6	5.6	5.6	5.6
A0A3Q4EH04;A0A3Q4L335;A0A3Q4L393;Q8BL97	Serine/arginine-rich splicing factor 7	Srsf7	tr|A0A3Q4EH04|A0A3Q4EH04_MOUSE Serine/arginine-rich-splicing factor 7 OS=Mus musculus OX=10090 GN=Srsf7 PE=1 SV=1;tr|A0A3Q4L335|A0A3Q4L335_MOUSE Serine/arginine-rich-splicing factor 7 OS=Mus musculus OX=10090 GN=Srsf7 PE=1 SV=1;tr|A0A3Q4L393|A0A3Q4L393_MOU	4	1	1	1	1	1	1	1	1	1	1	1	1	1	0	0	1	1	1	1	1	1	1	1	1	1	0	0	15.763	8.1771	By MS/MS	By MS/MS	By MS/MS	By MS/MS	By MS/MS	By MS/MS	By MS/MS	By MS/MS	By MS/MS	By MS/MS			12.4	12.4	12.4	12.4
P62301;Q921R2;A0A0U1RQ71	40S ribosomal protein S13	Rps13	sp|P62301|RS13_MOUSE 40S ribosomal protein S13 OS=Mus musculus OX=10090 GN=Rps13 PE=1 SV=2;tr|Q921R2|Q921R2_MOUSE 40S ribosomal protein S13 OS=Mus musculus OX=10090 GN=Rps13 PE=1 SV=1;tr|A0A0U1RQ71|A0A0U1RQ71_MOUSE 40S ribosomal protein S13 OS=Mus musculus	3	3	3	3	2	3	3	3	2	1	3	3	2	3	3	3	2	3	3	3	2	1	3	3	2	3	3	3	17.222	18.847	By MS/MS	By matching	By MS/MS	By MS/MS	By matching	By MS/MS	By MS/MS	By MS/MS	By MS/MS	By matching	By MS/MS	By MS/MS	15.2	19.9	19.9	19.9
A0A2I3BPG9;P83882	60S ribosomal protein L36a	Rpl36a	tr|A0A2I3BPG9|A0A2I3BPG9_MOUSE Ribosomal protein L36A, pseudogene 1 OS=Mus musculus OX=10090 GN=Rpl36a-ps1 PE=3 SV=1;sp|P83882|RL36A_MOUSE 60S ribosomal protein L36a OS=Mus musculus OX=10090 GN=Rpl36a PE=3 SV=2	2	1	1	1	1	1	0	0	1	0	1	1	1	1	1	1	1	1	0	0	1	0	1	1	1	1	1	1	12.455	6.11	By matching	By matching			By matching		By matching	By MS/MS	By matching	By matching	By MS/MS	By matching	8.5	8.5	0	0
A0A1B0GSF7;A0A1B0GQU8;P35980;A0A1B0GRZ3;A0A1B0GS28;A0A1B0GSA8;A0A1B0GSS8	60S ribosomal protein L18	Rpl18	tr|A0A1B0GSF7|A0A1B0GSF7_MOUSE 60S ribosomal protein L18 OS=Mus musculus OX=10090 GN=Rpl18 PE=1 SV=1;tr|A0A1B0GQU8|A0A1B0GQU8_MOUSE 60S ribosomal protein L18 OS=Mus musculus OX=10090 GN=Rpl18 PE=1 SV=1;sp|P35980|RL18_MOUSE 60S ribosomal protein L18 OS=Mus	7	2	2	2	2	0	2	2	0	0	2	2	2	0	2	2	2	0	2	2	0	0	2	2	2	0	2	2	15.245	16.655	By MS/MS		By matching	By matching			By MS/MS	By MS/MS	By MS/MS		By MS/MS	By MS/MS	16.2	0	16.2	16.2
P14115	60S ribosomal protein L27a	Rpl27a	sp|P14115|RL27A_MOUSE 60S ribosomal protein L27a OS=Mus musculus OX=10090 GN=Rpl27a PE=1 SV=5	1	2	2	2	1	1	2	1	1	1	2	2	1	2	2	2	1	1	2	1	1	1	2	2	1	2	2	2	16.605	17.909	By matching	By matching	By MS/MS	By matching	By matching	By matching	By MS/MS	By MS/MS	By MS/MS	By matching	By MS/MS	By MS/MS	8.8	8.8	23.6	8.8
CON__Streptavidin				1	1	1	1	1	1	0	1	1	1	1	1	1	1	1	1	1	1	0	1	1	1	1	1	1	1	1	1	16.622	7.0744	By MS/MS	By matching		By matching	By MS/MS	By matching	By matching	By matching	By matching	By matching	By matching	By MS/MS	6.9	6.9	0	6.9
F8WJG3;P62996	Transformer-2 protein homolog beta	Tra2b	tr|F8WJG3|F8WJG3_MOUSE Transformer-2 protein homolog beta OS=Mus musculus OX=10090 GN=Tra2b PE=1 SV=1;sp|P62996|TRA2B_MOUSE Transformer-2 protein homolog beta OS=Mus musculus OX=10090 GN=Tra2b PE=1 SV=1	2	4	4	4	3	4	3	2	2	3	2	2	1	2	1	1	3	4	3	2	2	3	2	2	1	2	1	1	21.935	26.181	By MS/MS	By MS/MS	By MS/MS	By MS/MS	By matching	By MS/MS	By matching	By matching	By MS/MS	By matching	By matching	By matching	18.6	22.9	14.4	10.1
P97350	Plakophilin-1	Pkp1	sp|P97350|PKP1_MOUSE Plakophilin-1 OS=Mus musculus OX=10090 GN=Pkp1 PE=1 SV=1	1	2	2	2	2	1	2	2	1	1	2	2	1	1	2	1	2	1	2	2	1	1	2	2	1	1	2	1	80.895	34.912	By MS/MS	By matching	By matching	By MS/MS	By matching	By matching	By MS/MS	By MS/MS	By MS/MS	By matching	By matching	By matching	3.6	1.5	3.6	3.6
Q9D8E6	60S ribosomal protein L4	Rpl4	sp|Q9D8E6|RL4_MOUSE 60S ribosomal protein L4 OS=Mus musculus OX=10090 GN=Rpl4 PE=1 SV=3	1	2	2	2	1	2	2	2	1	1	2	1	2	1	2	2	1	2	2	2	1	1	2	1	2	1	2	2	47.153	16.187	By matching	By matching	By MS/MS	By MS/MS	By matching	By matching	By MS/MS	By MS/MS	By matching	By matching	By MS/MS	By MS/MS	2.9	8.8	8.8	8.8
Q5EBP8;P49312	Heterogeneous nuclear ribonucleoprotein A1;Heterogeneous nuclear ribonucleoprotein A1, N-terminally processed	Hnrnpa1	tr|Q5EBP8|Q5EBP8_MOUSE Helix-destabilizing protein OS=Mus musculus OX=10090 GN=Hnrnpa1 PE=1 SV=1;sp|P49312|ROA1_MOUSE Heterogeneous nuclear ribonucleoprotein A1 OS=Mus musculus OX=10090 GN=Hnrnpa1 PE=1 SV=2	2	3	3	3	1	2	3	2	2	1	1	2	1	0	2	0	1	2	3	2	2	1	1	2	1	0	2	0	38.833	24.777	By MS/MS	By matching	By MS/MS	By MS/MS	By matching	By matching	By matching	By matching	By matching		By matching		4.3	7.8	12.6	9.1
P63038;D3Z7J9;D3Z2F2	60 kDa heat shock protein, mitochondrial	Hspd1	sp|P63038|CH60_MOUSE 60 kDa heat shock protein, mitochondrial OS=Mus musculus OX=10090 GN=Hspd1 PE=1 SV=1;tr|D3Z7J9|D3Z7J9_MOUSE 60 kDa heat shock protein, mitochondrial (Fragment) OS=Mus musculus OX=10090 GN=Hspd1 PE=1 SV=1;tr|D3Z2F2|D3Z2F2_MOUSE 60 kDa h	3	3	3	3	1	3	3	3	2	1	1	1	1	1	1	1	1	3	3	3	2	1	1	1	1	1	1	1	60.955	32.452	By MS/MS	By MS/MS	By MS/MS	By MS/MS	By matching	By matching	By matching	By matching	By matching	By matching	By matching	By matching	4.4	9.6	9.6	9.6
P60335	Poly(rC)-binding protein 1	Pcbp1	sp|P60335|PCBP1_MOUSE Poly(rC)-binding protein 1 OS=Mus musculus OX=10090 GN=Pcbp1 PE=1 SV=1	20	3	3	3	2	1	3	3	0	1	1	1	1	1	2	1	2	1	3	3	0	1	1	1	1	1	2	1	37.497	18.249	By MS/MS	By MS/MS	By MS/MS	By MS/MS		By MS/MS	By matching	By matching	By matching	By matching	By MS/MS	By MS/MS	6.2	3.1	12.1	12.1
A2A6Q8;Q9CZ19;P09541	Myosin light chain 4	Myl4	tr|A2A6Q8|A2A6Q8_MOUSE Myosin light chain 4 (Fragment) OS=Mus musculus OX=10090 GN=Myl4 PE=1 SV=8;tr|Q9CZ19|Q9CZ19_MOUSE Myosin light chain 4 OS=Mus musculus OX=10090 GN=Myl4 PE=1 SV=1;sp|P09541|MYL4_MOUSE Myosin light chain 4 OS=Mus musculus OX=10090 GN=M	3	1	1	1	1	1	1	1	1	1	1	1	1	1	1	1	1	1	1	1	1	1	1	1	1	1	1	1	21.045	6.9231	By MS/MS	By MS/MS	By MS/MS	By MS/MS	By MS/MS	By matching	By matching	By matching	By matching	By matching	By MS/MS	By MS/MS	6.8	6.8	6.8	6.8
B0V2N1;Q5SPA9;G3UYU6;G3UX60;G3UWK6;E9Q7I7;E9PVW8;B9EJA3;G3UY75;Q64487;F6Y3V0;F6S1X8;A2A8L5	Receptor-type tyrosine-protein phosphatase S;Protein-tyrosine-phosphatase;Receptor-type tyrosine-protein phosphatase delta;Receptor-type tyrosine-protein phosphatase F	Ptprs;Ptprd;Ptprf	sp|B0V2N1|PTPRS_MOUSE Receptor-type tyrosine-protein phosphatase S OS=Mus musculus OX=10090 GN=Ptprs PE=1 SV=1;tr|Q5SPA9|Q5SPA9_MOUSE Protein-tyrosine-phosphatase OS=Mus musculus OX=10090 GN=Ptprd PE=1 SV=1;tr|G3UYU6|G3UYU6_MOUSE Protein-tyrosine-phosphata	14	4	4	4	0	0	2	4	0	0	2	2	0	0	2	2	0	0	2	4	0	0	2	2	0	0	2	2	211.9	26.377			By MS/MS	By MS/MS			By MS/MS	By MS/MS			By MS/MS	By MS/MS	0	0	1.3	2.4
Q8BZX4;A0A1B0GSR3;A0A1B0GSB4	Splicing regulatory glutamine/lysine-rich protein 1	Srek1	sp|Q8BZX4|SREK1_MOUSE Splicing regulatory glutamine/lysine-rich protein 1 OS=Mus musculus OX=10090 GN=Srek1 PE=2 SV=1;tr|A0A1B0GSR3|A0A1B0GSR3_MOUSE Splicing regulatory glutamine/lysine-rich protein 1 (Fragment) OS=Mus musculus OX=10090 GN=Srek1 PE=1 SV=1;	3	2	2	2	1	2	2	2	2	0	1	0	1	2	0	2	1	2	2	2	2	0	1	0	1	2	0	2	56.763	16.275	By MS/MS	By MS/MS	By matching	By MS/MS	By matching		By MS/MS		By matching	By matching		By matching	4	8.5	8.5	8.5
Q8VDN2	Sodium/potassium-transporting ATPase subunit alpha-1	Atp1a1	sp|Q8VDN2|AT1A1_MOUSE Sodium/potassium-transporting ATPase subunit alpha-1 OS=Mus musculus OX=10090 GN=Atp1a1 PE=1 SV=1	6	3	3	3	0	0	2	3	0	0	3	3	0	0	2	2	0	0	2	3	0	0	3	3	0	0	2	2	112.98	20.355			By matching	By matching			By MS/MS	By matching			By matching	By matching	0	0	2	3.7
Q9CPN9		2210010C04Rik	tr|Q9CPN9|Q9CPN9_MOUSE RIKEN cDNA 2210010C04 gene OS=Mus musculus OX=10090 GN=2210010C04Rik PE=1 SV=1	1	1	1	1	1	0	0	0	0	1	1	1	0	1	1	1	1	0	0	0	0	1	1	1	0	1	1	1	26.422	12.882	By matching					By matching	By MS/MS	By MS/MS		By matching	By matching	By matching	4.9	0	0	0
P26041	Moesin	Msn	sp|P26041|MOES_MOUSE Moesin OS=Mus musculus OX=10090 GN=Msn PE=1 SV=3	3	3	3	3	1	0	2	2	0	0	2	3	0	0	3	2	1	0	2	2	0	0	2	3	0	0	3	2	67.766	18.853	By matching		By MS/MS	By matching			By MS/MS	By MS/MS			By MS/MS	By MS/MS	1.4	0	4	4
P29788	Vitronectin	Vtn	sp|P29788|VTNC_MOUSE Vitronectin OS=Mus musculus OX=10090 GN=Vtn PE=1 SV=2	1	2	2	2	1	1	0	0	2	2	0	0	2	2	0	0	1	1	0	0	2	2	0	0	2	2	0	0	54.848	15.257	By matching	By MS/MS			By MS/MS	By MS/MS			By MS/MS	By MS/MS			3.8	3.8	0	0
Q922Q8	Leucine-rich repeat-containing protein 59	Lrrc59	sp|Q922Q8|LRC59_MOUSE Leucine-rich repeat-containing protein 59 OS=Mus musculus OX=10090 GN=Lrrc59 PE=1 SV=1	1	4	4	4	4	1	1	1	1	0	0	0	1	0	0	0	4	1	1	1	1	0	0	0	1	0	0	0	34.877	37.612	By MS/MS	By matching	By matching	By matching	By matching				By matching				11.4	3.3	3.3	3.3
Q8C2Q8;Q91VR2;A2AKV0;A2AKV1;A2AKV2;A2AKV3;A2AKU9	ATP synthase subunit gamma;ATP synthase subunit gamma, mitochondrial	Atp5c1	tr|Q8C2Q8|Q8C2Q8_MOUSE ATP synthase subunit gamma OS=Mus musculus OX=10090 GN=Atp5c1 PE=1 SV=1;sp|Q91VR2|ATPG_MOUSE ATP synthase subunit gamma, mitochondrial OS=Mus musculus OX=10090 GN=Atp5f1c PE=1 SV=1;tr|A2AKV0|A2AKV0_MOUSE ATP synthase, H+-transporting	7	2	2	2	1	1	1	2	1	2	1	1	1	1	2	2	1	1	1	2	1	2	1	1	1	1	2	2	30.255	15.58	By MS/MS	By MS/MS	By matching	By MS/MS	By MS/MS	By MS/MS	By MS/MS	By matching	By matching	By matching	By matching	By matching	4.4	4.4	4.4	11.3
Q61495;Q7TSF1	Desmoglein-1-alpha;Desmoglein-1-beta	Dsg1a;Dsg1b	sp|Q61495|DSG1A_MOUSE Desmoglein-1-alpha OS=Mus musculus OX=10090 GN=Dsg1a PE=2 SV=2;sp|Q7TSF1|DSG1B_MOUSE Desmoglein-1-beta OS=Mus musculus OX=10090 GN=Dsg1b PE=1 SV=1	2	1	1	1	1	1	1	1	1	1	1	1	1	1	1	1	1	1	1	1	1	1	1	1	1	1	1	1	114.6	7.5261	By matching	By MS/MS	By MS/MS	By MS/MS	By matching	By matching	By MS/MS	By MS/MS	By MS/MS	By matching	By matching	By MS/MS	1.5	1.5	1.5	1.5
F8WI90;P05480	Neuronal proto-oncogene tyrosine-protein kinase Src	Src	tr|F8WI90|F8WI90_MOUSE Tyrosine-protein kinase OS=Mus musculus OX=10090 GN=Src PE=1 SV=1;sp|P05480|SRC_MOUSE Neuronal proto-oncogene tyrosine-protein kinase Src OS=Mus musculus OX=10090 GN=Src PE=1 SV=4	8	3	3	3	0	0	2	3	0	0	3	3	0	0	2	3	0	0	2	3	0	0	3	3	0	0	2	3	59.89	18.28			By matching	By matching			By MS/MS	By MS/MS			By MS/MS	By MS/MS	0	0	3.2	4.7
Q01279;Q9WVF5	Epidermal growth factor receptor	Egfr	sp|Q01279|EGFR_MOUSE Epidermal growth factor receptor OS=Mus musculus OX=10090 GN=Egfr PE=1 SV=1;tr|Q9WVF5|Q9WVF5_MOUSE Receptor protein-tyrosine kinase OS=Mus musculus OX=10090 GN=Egfr PE=1 SV=1	2	3	3	3	0	0	2	2	0	0	3	1	0	0	3	1	0	0	2	2	0	0	3	1	0	0	3	1	134.85	17.673			By MS/MS	By MS/MS			By MS/MS	By matching			By MS/MS	By matching	0	0	2.9	2.3
Q80UP5;F7B209	Ankyrin repeat domain-containing protein 13A	Ankrd13a	sp|Q80UP5|AN13A_MOUSE Ankyrin repeat domain-containing protein 13A OS=Mus musculus OX=10090 GN=Ankrd13a PE=1 SV=2;tr|F7B209|F7B209_MOUSE Ankyrin repeat domain-containing protein 13A (Fragment) OS=Mus musculus OX=10090 GN=Ankrd13a PE=1 SV=1	2	6	6	6	0	0	1	5	0	0	1	4	0	0	1	5	0	0	1	5	0	0	1	4	0	0	1	5	67.177	75.045			By matching	By MS/MS			By matching	By MS/MS			By matching	By MS/MS	0	0	2	14.6
Q9CQF3;A0A1D5RLS2;A0A1D5RM23	Cleavage and polyadenylation specificity factor subunit 5	Nudt21	sp|Q9CQF3|CPSF5_MOUSE Cleavage and polyadenylation specificity factor subunit 5 OS=Mus musculus OX=10090 GN=Nudt21 PE=1 SV=1;tr|A0A1D5RLS2|A0A1D5RLS2_MOUSE Cleavage and polyadenylation specificity factor subunit 5 (Fragment) OS=Mus musculus OX=10090 GN=Nud	3	3	3	3	3	2	3	2	3	2	1	1	2	2	2	0	3	2	3	2	3	2	1	1	2	2	2	0	26.24	21.019	By MS/MS	By MS/MS	By MS/MS	By matching	By MS/MS	By MS/MS	By MS/MS	By matching	By MS/MS	By MS/MS	By matching		17.2	10.6	17.2	10.6
P12970;V9GX35	60S ribosomal protein L7a	Rpl7a;Gm14214	sp|P12970|RL7A_MOUSE 60S ribosomal protein L7a OS=Mus musculus OX=10090 GN=Rpl7a PE=1 SV=2;tr|V9GX35|V9GX35_MOUSE 60S ribosomal protein L7a (Fragment) OS=Mus musculus OX=10090 GN=Gm14214 PE=3 SV=1	2	4	4	4	1	0	1	0	1	1	0	2	2	1	4	2	1	0	1	0	1	1	0	2	2	1	4	2	29.976	30.374	By matching		By matching		By matching	By matching		By MS/MS	By MS/MS	By matching	By MS/MS	By MS/MS	4.5	0	7.5	0
Q61081;A0A1L1STC0	Hsp90 co-chaperone Cdc37;Hsp90 co-chaperone Cdc37, N-terminally processed	Cdc37	sp|Q61081|CDC37_MOUSE Hsp90 co-chaperone Cdc37 OS=Mus musculus OX=10090 GN=Cdc37 PE=1 SV=1;tr|A0A1L1STC0|A0A1L1STC0_MOUSE Hsp90 co-chaperone Cdc37 (Fragment) OS=Mus musculus OX=10090 GN=Cdc37 PE=1 SV=1	2	2	2	2	0	0	0	2	0	0	2	2	0	0	2	0	0	0	0	2	0	0	2	2	0	0	2	0	44.593	15.862				By MS/MS			By MS/MS	By MS/MS			By MS/MS		0	0	0	10.3
A0A494B9S9;Q3UJB0		Sf3b2	tr|A0A494B9S9|A0A494B9S9_MOUSE Splicing factor 3b, subunit 2 (Fragment) OS=Mus musculus OX=10090 GN=Sf3b2 PE=1 SV=1;tr|Q3UJB0|Q3UJB0_MOUSE Splicing factor 3b, subunit 2 OS=Mus musculus OX=10090 GN=Sf3b2 PE=1 SV=1	2	1	1	1	1	1	1	0	1	0	1	0	0	0	0	0	1	1	1	0	1	0	1	0	0	0	0	0	33.162	8.1885	By MS/MS	By MS/MS	By MS/MS		By matching		By matching						5.8	5.8	5.8	0
P17742;A0A1L1SRX5;A0A1L1SST0	Peptidyl-prolyl cis-trans isomerase A;Peptidyl-prolyl cis-trans isomerase A, N-terminally processed	Ppia	sp|P17742|PPIA_MOUSE Peptidyl-prolyl cis-trans isomerase A OS=Mus musculus OX=10090 GN=Ppia PE=1 SV=2;tr|A0A1L1SRX5|A0A1L1SRX5_MOUSE Peptidyl-prolyl cis-trans isomerase A OS=Mus musculus OX=10090 GN=Ppia PE=1 SV=1;tr|A0A1L1SST0|A0A1L1SST0_MOUSE Peptidyl-pr	3	2	2	2	1	0	2	1	1	1	1	2	0	0	2	1	1	0	2	1	1	1	1	2	0	0	2	1	17.971	12.602	By matching		By MS/MS	By MS/MS	By matching	By matching	By matching	By MS/MS			By matching	By MS/MS	7.9	0	18.9	7.9
V9GX00;Q00560	Interleukin-6 receptor subunit beta	Il6st	tr|V9GX00|V9GX00_MOUSE Interleukin-6 receptor subunit beta OS=Mus musculus OX=10090 GN=Il6st PE=1 SV=1;sp|Q00560|IL6RB_MOUSE Interleukin-6 receptor subunit beta OS=Mus musculus OX=10090 GN=Il6st PE=1 SV=2	2	2	2	2	0	0	1	2	0	0	2	1	0	0	2	2	0	0	1	2	0	0	2	1	0	0	2	2	95.371	12.621			By matching	By MS/MS			By MS/MS	By MS/MS			By MS/MS	By MS/MS	0	0	2.2	3.9
P60867	40S ribosomal protein S20	Rps20	sp|P60867|RS20_MOUSE 40S ribosomal protein S20 OS=Mus musculus OX=10090 GN=Rps20 PE=1 SV=1	1	2	2	2	1	1	2	1	2	2	2	2	1	1	2	1	1	1	2	1	2	2	2	2	1	1	2	1	13.373	13.082	By matching	By matching	By MS/MS	By matching	By MS/MS	By MS/MS	By MS/MS	By matching	By MS/MS	By MS/MS	By MS/MS	By matching	12.6	12.6	22.7	10.1
B7FAV1;B7FAU9;Q8BTM8	Filamin-A	Flna	tr|B7FAV1|B7FAV1_MOUSE Filamin, alpha (Fragment) OS=Mus musculus OX=10090 GN=Flna PE=1 SV=1;tr|B7FAU9|B7FAU9_MOUSE Filamin, alpha OS=Mus musculus OX=10090 GN=Flna PE=1 SV=1;sp|Q8BTM8|FLNA_MOUSE Filamin-A OS=Mus musculus OX=10090 GN=Flna PE=1 SV=5	3	2	2	2	0	0	2	2	0	0	2	2	1	1	2	2	0	0	2	2	0	0	2	2	1	1	2	2	274.63	12.966			By MS/MS	By MS/MS			By MS/MS	By MS/MS	By matching	By matching	By matching	By MS/MS	0	0	1.1	1.1
O35516	Neurogenic locus notch homolog protein 2;Notch 2 extracellular truncation;Notch 2 intracellular domain	Notch2	sp|O35516|NOTC2_MOUSE Neurogenic locus notch homolog protein 2 OS=Mus musculus OX=10090 GN=Notch2 PE=1 SV=2	1	2	2	2	0	0	2	2	1	0	2	2	0	0	2	0	0	0	2	2	1	0	2	2	0	0	2	0	265.63	12.757			By matching	By MS/MS	By matching		By MS/MS	By MS/MS			By MS/MS		0	0	1.2	1.2
P41105	60S ribosomal protein L28	Rpl28	sp|P41105|RL28_MOUSE 60S ribosomal protein L28 OS=Mus musculus OX=10090 GN=Rpl28 PE=1 SV=2	1	1	1	1	0	0	1	1	1	1	0	1	1	1	1	0	0	0	1	1	1	1	0	1	1	1	1	0	15.733	16.299			By MS/MS	By MS/MS	By matching	By matching		By MS/MS	By matching	By matching	By MS/MS		0	0	9.5	9.5
P62317	Small nuclear ribonucleoprotein Sm D2	Snrpd2	sp|P62317|SMD2_MOUSE Small nuclear ribonucleoprotein Sm D2 OS=Mus musculus OX=10090 GN=Snrpd2 PE=1 SV=1	1	1	1	1	0	1	1	1	0	0	1	1	1	0	0	0	0	1	1	1	0	0	1	1	1	0	0	0	13.527	7.0193		By matching	By matching	By matching			By matching	By MS/MS	By matching				0	8.5	8.5	8.5
D3YUT3;D3Z722;Q9CZX8;S4R223;D3YUG3;D3Z5R8	40S ribosomal protein S19	Rps19	tr|D3YUT3|D3YUT3_MOUSE 40S ribosomal protein S19 (Fragment) OS=Mus musculus OX=10090 GN=Rps19 PE=1 SV=2;tr|D3Z722|D3Z722_MOUSE 40S ribosomal protein S19 OS=Mus musculus OX=10090 GN=Rps19 PE=1 SV=1;sp|Q9CZX8|RS19_MOUSE 40S ribosomal protein S19 OS=Mus muscu	6	3	3	3	3	1	2	2	3	2	2	1	1	0	0	0	3	1	2	2	3	2	2	1	1	0	0	0	14.896	58.967	By MS/MS	By matching	By matching	By matching	By matching	By matching	By matching	By matching	By matching				18.8	11.3	18.8	18.8
P62855	40S ribosomal protein S26	Rps26	sp|P62855|RS26_MOUSE 40S ribosomal protein S26 OS=Mus musculus OX=10090 GN=Rps26 PE=1 SV=3	1	2	2	2	1	1	2	2	1	1	1	1	1	1	1	1	1	1	2	2	1	1	1	1	1	1	1	1	13.015	12.126	By matching	By matching	By MS/MS	By MS/MS	By matching	By matching	By MS/MS	By MS/MS	By MS/MS	By matching	By MS/MS	By MS/MS	7.8	7.8	18.3	18.3
B1ASP2;P52332	Tyrosine-protein kinase;Tyrosine-protein kinase JAK1	Jak1	tr|B1ASP2|B1ASP2_MOUSE Tyrosine-protein kinase OS=Mus musculus OX=10090 GN=Jak1 PE=1 SV=1;sp|P52332|JAK1_MOUSE Tyrosine-protein kinase JAK1 OS=Mus musculus OX=10090 GN=Jak1 PE=1 SV=1	2	2	2	2	0	0	0	0	0	0	1	1	0	0	1	2	0	0	0	0	0	0	1	1	0	0	1	2	133.35	13.428							By matching	By MS/MS			By MS/MS	By MS/MS	0	0	0	0
Q6NS54;A0A0R4IZX2;Q9JHL1;A0A3Q4EHM9;A0A0R4J006;A0A3Q4EBU8	Na(+)/H(+) exchange regulatory cofactor NHE-RF;Na(+)/H(+) exchange regulatory cofactor NHE-RF2	Slc9a3r2	tr|Q6NS54|Q6NS54_MOUSE Na(+)/H(+) exchange regulatory cofactor NHE-RF OS=Mus musculus OX=10090 GN=Slc9a3r2 PE=1 SV=1;tr|A0A0R4IZX2|A0A0R4IZX2_MOUSE Na(+)/H(+) exchange regulatory cofactor NHE-RF OS=Mus musculus OX=10090 GN=Slc9a3r2 PE=1 SV=1;sp|Q9JHL1|NHRF	6	4	4	4	0	1	3	3	1	1	2	3	0	0	1	2	0	1	3	3	1	1	2	3	0	0	1	2	35.299	24.961		By matching	By MS/MS	By MS/MS	By matching	By matching	By matching	By MS/MS			By matching	By MS/MS	0	5.4	14.2	14.2
F6YPR4;Q6PE80;Q00993	Receptor protein-tyrosine kinase;Tyrosine-protein kinase receptor UFO	Axl	tr|F6YPR4|F6YPR4_MOUSE Tyrosine-protein kinase receptor UFO (Fragment) OS=Mus musculus OX=10090 GN=Axl PE=1 SV=1;tr|Q6PE80|Q6PE80_MOUSE Receptor protein-tyrosine kinase OS=Mus musculus OX=10090 GN=Axl PE=1 SV=1;sp|Q00993|UFO_MOUSE Tyrosine-protein kinase r	3	1	1	1	0	0	1	1	0	0	1	1	0	0	1	1	0	0	1	1	0	0	1	1	0	0	1	1	21.204	9.0637			By MS/MS	By MS/MS			By MS/MS	By MS/MS			By MS/MS	By MS/MS	0	0	10.1	10.1
Q61171	Peroxiredoxin-2	Prdx2	sp|Q61171|PRDX2_MOUSE Peroxiredoxin-2 OS=Mus musculus OX=10090 GN=Prdx2 PE=1 SV=3	1	1	1	1	1	0	0	1	0	0	1	0	1	1	1	0	1	0	0	1	0	0	1	0	1	1	1	0	21.778	8.3949	By matching			By MS/MS			By MS/MS		By MS/MS	By MS/MS	By matching		5.6	0	0	5.6
P07901	Heat shock protein HSP 90-alpha	Hsp90aa1	sp|P07901|HS90A_MOUSE Heat shock protein HSP 90-alpha OS=Mus musculus OX=10090 GN=Hsp90aa1 PE=1 SV=4	2	7	2	2	0	0	2	1	0	0	2	1	0	0	2	1	0	0	2	1	0	0	2	1	0	0	2	1	84.787	13.769	By matching	By matching	By MS/MS	By matching	By matching	By matching	By matching	By MS/MS	By matching	By matching	By MS/MS	By matching	1.2	1.2	9.1	9.1
A0A0U1RP47;A0A0U1RQ85;P22682	E3 ubiquitin-protein ligase CBL	Cbl	tr|A0A0U1RP47|A0A0U1RP47_MOUSE E3 ubiquitin-protein ligase CBL OS=Mus musculus OX=10090 GN=Cbl PE=1 SV=1;tr|A0A0U1RQ85|A0A0U1RQ85_MOUSE E3 ubiquitin-protein ligase CBL OS=Mus musculus OX=10090 GN=Cbl PE=1 SV=1;sp|P22682|CBL_MOUSE E3 ubiquitin-protein ligas	3	2	2	2	0	0	1	1	0	0	2	2	0	0	2	1	0	0	1	1	0	0	2	2	0	0	2	1	98.317	13.079			By MS/MS	By matching			By MS/MS	By MS/MS			By MS/MS	By matching	0	0	1.7	1.7
A0A0G2JDU7;Q61553	Fascin	Fscn1	tr|A0A0G2JDU7|A0A0G2JDU7_MOUSE Fascin OS=Mus musculus OX=10090 GN=Fscn1 PE=1 SV=1;sp|Q61553|FSCN1_MOUSE Fascin OS=Mus musculus OX=10090 GN=Fscn1 PE=1 SV=4	2	1	1	1	1	1	1	1	1	1	1	1	1	1	1	1	1	1	1	1	1	1	1	1	1	1	1	1	36.201	6.1182	By MS/MS	By matching	By matching	By MS/MS	By MS/MS	By matching	By matching	By MS/MS	By matching	By matching	By matching	By matching	3.6	3.6	3.6	3.6
P61358	60S ribosomal protein L27	Rpl27	sp|P61358|RL27_MOUSE 60S ribosomal protein L27 OS=Mus musculus OX=10090 GN=Rpl27 PE=1 SV=2	1	2	2	2	1	1	2	2	1	1	2	2	1	0	0	0	1	1	2	2	1	1	2	2	1	0	0	0	15.798	11.733	By MS/MS	By matching	By MS/MS	By MS/MS	By matching	By matching	By MS/MS	By matching	By matching				17.6	17.6	23.5	23.5
P62911	60S ribosomal protein L32	Rpl32	sp|P62911|RL32_MOUSE 60S ribosomal protein L32 OS=Mus musculus OX=10090 GN=Rpl32 PE=1 SV=2	1	1	1	1	1	1	1	1	1	1	1	1	1	1	1	1	1	1	1	1	1	1	1	1	1	1	1	1	15.86	6.7801	By matching	By matching	By MS/MS	By MS/MS	By matching	By matching	By MS/MS	By MS/MS	By MS/MS	By matching	By MS/MS	By MS/MS	9.6	9.6	9.6	9.6
G5E902;Q8VEM8	Phosphate carrier protein, mitochondrial	Slc25a3	tr|G5E902|G5E902_MOUSE Phosphate carrier protein, mitochondrial OS=Mus musculus OX=10090 GN=Slc25a3 PE=1 SV=1;sp|Q8VEM8|MPCP_MOUSE Phosphate carrier protein, mitochondrial OS=Mus musculus OX=10090 GN=Slc25a3 PE=1 SV=1	2	1	1	1	1	1	1	1	1	1	1	1	1	1	0	1	1	1	1	1	1	1	1	1	1	1	0	1	39.736	6.1434	By MS/MS	By MS/MS	By MS/MS	By matching	By matching	By matching	By matching	By matching	By matching	By matching		By matching	3.4	3.4	3.4	3.4
A0A3B2W820;A0A3B2W824;A0A3B2WDD2;A0A3B2WBL1;Q5XJF6	Ribosomal protein	Rpl10a	tr|A0A3B2W820|A0A3B2W820_MOUSE 60S ribosomal protein L10a OS=Mus musculus OX=10090 GN=Rpl10a PE=1 SV=1;tr|A0A3B2W824|A0A3B2W824_MOUSE 60S ribosomal protein L10a (Fragment) OS=Mus musculus OX=10090 GN=Rpl10a PE=1 SV=1;tr|A0A3B2WDD2|A0A3B2WDD2_MOUSE Ribosoma	5	1	1	1	1	1	1	1	1	1	1	1	1	1	1	1	1	1	1	1	1	1	1	1	1	1	1	1	13.78	6.3417	By matching	By matching	By MS/MS	By MS/MS	By matching	By matching	By matching	By matching	By MS/MS	By matching	By MS/MS	By matching	13.6	13.6	13.6	13.6
Q9CZM2;B8JKK2	60S ribosomal protein L15;Ribosomal protein L15	Rpl15	sp|Q9CZM2|RL15_MOUSE 60S ribosomal protein L15 OS=Mus musculus OX=10090 GN=Rpl15 PE=1 SV=4;tr|B8JKK2|B8JKK2_MOUSE Ribosomal protein L15 (Fragment) OS=Mus musculus OX=10090 GN=Rpl15 PE=1 SV=1	2	2	2	2	2	0	2	2	1	1	1	1	1	2	1	1	2	0	2	2	1	1	1	1	1	2	1	1	24.146	11.37	By matching		By MS/MS	By matching	By matching	By matching	By matching	By matching	By MS/MS	By matching	By matching	By MS/MS	11.3	0	11.3	11.3
F8WJ05;Q61702	Inter-alpha-trypsin inhibitor heavy chain H1	Itih1	tr|F8WJ05|F8WJ05_MOUSE Inter-alpha-trypsin inhibitor heavy chain H1 OS=Mus musculus OX=10090 GN=Itih1 PE=1 SV=1;sp|Q61702|ITIH1_MOUSE Inter-alpha-trypsin inhibitor heavy chain H1 OS=Mus musculus OX=10090 GN=Itih1 PE=1 SV=2	2	1	1	1	1	1	0	0	1	1	0	0	1	1	0	0	1	1	0	0	1	1	0	0	1	1	0	0	101.63	7.3837	By MS/MS	By MS/MS			By MS/MS	By MS/MS			By MS/MS	By MS/MS			1.6	1.6	0	0
Q9D8S5;Q542V3;O35326;Q3TWW8;Q8VE97	Serine/arginine-rich splicing factor 5;Serine/arginine-rich splicing factor 6;Serine/arginine-rich splicing factor 4	Srsf5;Srsf4;Srsf6	tr|Q9D8S5|Q9D8S5_MOUSE Serine/arginine-rich-splicing factor 5 OS=Mus musculus OX=10090 GN=Srsf5 PE=1 SV=1;tr|Q542V3|Q542V3_MOUSE Serine/arginine-rich-splicing factor 4 OS=Mus musculus OX=10090 GN=Srsf4 PE=1 SV=1;sp|O35326|SRSF5_MOUSE Serine/arginine-rich s	5	1	1	1	1	1	1	1	1	1	1	1	1	1	1	1	1	1	1	1	1	1	1	1	1	1	1	1	30.978	9.9012	By MS/MS	By MS/MS	By MS/MS	By MS/MS	By MS/MS	By MS/MS	By MS/MS	By MS/MS	By matching	By MS/MS	By MS/MS	By MS/MS	3.3	3.3	3.3	3.3
A0A0N4SW94;O35682	Myeloid-associated differentiation marker	Myadm	tr|A0A0N4SW94|A0A0N4SW94_MOUSE Myeloid-associated differentiation marker (Fragment) OS=Mus musculus OX=10090 GN=Myadm PE=1 SV=1;sp|O35682|MYADM_MOUSE Myeloid-associated differentiation marker OS=Mus musculus OX=10090 GN=Myadm PE=1 SV=2	2	1	1	1	0	0	1	1	0	0	1	0	0	0	1	1	0	0	1	1	0	0	1	0	0	0	1	1	8.6402	11.697			By MS/MS	By MS/MS			By MS/MS				By matching	By matching	0	0	21	21
Q80W68	Kin of IRRE-like protein 1	Kirrel	sp|Q80W68|KIRR1_MOUSE Kin of IRRE-like protein 1 OS=Mus musculus OX=10090 GN=Kirrel1 PE=1 SV=1	1	2	2	2	0	0	1	2	0	0	2	1	0	0	2	2	0	0	1	2	0	0	2	1	0	0	2	2	87.175	19.427			By MS/MS	By MS/MS			By MS/MS	By matching			By MS/MS	By MS/MS	0	0	1.6	3.5
P62082	40S ribosomal protein S7	Rps7	sp|P62082|RS7_MOUSE 40S ribosomal protein S7 OS=Mus musculus OX=10090 GN=Rps7 PE=2 SV=1	1	2	2	2	2	0	0	0	1	0	1	0	0	0	0	0	2	0	0	0	1	0	1	0	0	0	0	0	22.127	12.525	By MS/MS				By matching		By matching						13.9	0	0	0
P19324	Serpin H1	Serpinh1	sp|P19324|SERPH_MOUSE Serpin H1 OS=Mus musculus OX=10090 GN=Serpinh1 PE=1 SV=3	1	1	1	1	1	1	1	1	1	1	1	1	1	0	0	0	1	1	1	1	1	1	1	1	1	0	0	0	46.533	7.5217	By MS/MS	By MS/MS	By matching	By matching	By matching	By matching	By matching	By MS/MS	By matching				2.6	2.6	2.6	2.6
P35441;Q80YQ1;CON__Q28194	Thrombospondin-1	Thbs1	sp|P35441|TSP1_MOUSE Thrombospondin-1 OS=Mus musculus OX=10090 GN=Thbs1 PE=1 SV=1;tr|Q80YQ1|Q80YQ1_MOUSE Thrombospondin-1 OS=Mus musculus OX=10090 GN=Thbs1 PE=1 SV=1;	3	2	2	2	1	2	1	0	2	2	0	1	1	2	1	0	1	2	1	0	2	2	0	1	1	2	1	0	129.65	12.377	By matching	By matching	By matching		By matching	By MS/MS		By matching	By matching	By matching	By matching		1	2.2	1	0
B1AQR8;G3X9T7;O08573	Galectin;Galectin-9	Lgals9	tr|B1AQR8|B1AQR8_MOUSE Galectin OS=Mus musculus OX=10090 GN=Lgals9 PE=1 SV=1;tr|G3X9T7|G3X9T7_MOUSE Galectin-9 OS=Mus musculus OX=10090 GN=Lgals9 PE=1 SV=1;sp|O08573|LEG9_MOUSE Galectin-9 OS=Mus musculus OX=10090 GN=Lgals9 PE=1 SV=1	3	1	1	1	1	1	1	1	1	1	1	1	1	1	1	1	1	1	1	1	1	1	1	1	1	1	1	1	39.907	7.3831	By MS/MS	By MS/MS	By matching	By MS/MS	By MS/MS	By MS/MS	By MS/MS	By MS/MS	By matching	By MS/MS	By MS/MS	By MS/MS	3.7	3.7	3.7	3.7
P26040	Ezrin	Ezr	sp|P26040|EZRI_MOUSE Ezrin OS=Mus musculus OX=10090 GN=Ezr PE=1 SV=3	1	3	3	3	1	0	3	2	0	0	3	3	0	0	3	3	1	0	3	2	0	0	3	3	0	0	3	3	69.406	21.109	By matching		By matching	By matching			By MS/MS	By MS/MS			By MS/MS	By matching	2	0	6.1	4.1
Q569Z6;Q8BZN7;F6YSQ2	Thyroid hormone receptor-associated protein 3	Thrap3	sp|Q569Z6|TR150_MOUSE Thyroid hormone receptor-associated protein 3 OS=Mus musculus OX=10090 GN=Thrap3 PE=1 SV=1;tr|Q8BZN7|Q8BZN7_MOUSE Thyroid hormone receptor-associated protein 3 OS=Mus musculus OX=10090 GN=Thrap3 PE=1 SV=1;tr|F6YSQ2|F6YSQ2_MOUSE Thyroi	3	3	3	3	2	2	1	0	3	2	2	0	1	2	0	0	2	2	1	0	3	2	2	0	1	2	0	0	108.18	18.285	By MS/MS	By MS/MS	By matching		By MS/MS	By MS/MS	By matching		By matching	By matching			2.7	2.6	1.3	0
A2A547;P84099	Ribosomal protein L19;60S ribosomal protein L19	Rpl19	tr|A2A547|A2A547_MOUSE Ribosomal protein L19 OS=Mus musculus OX=10090 GN=Rpl19 PE=1 SV=1;sp|P84099|RL19_MOUSE 60S ribosomal protein L19 OS=Mus musculus OX=10090 GN=Rpl19 PE=1 SV=1	2	2	2	2	1	0	2	2	0	0	2	1	1	0	2	2	1	0	2	2	0	0	2	1	1	0	2	2	23.247	17.627	By matching		By MS/MS	By MS/MS			By MS/MS	By matching	By MS/MS		By MS/MS	By MS/MS	5.2	0	5.2	5.2
P02468;F8VQJ3;F6TLW1	Laminin subunit gamma-1	Lamc1	sp|P02468|LAMC1_MOUSE Laminin subunit gamma-1 OS=Mus musculus OX=10090 GN=Lamc1 PE=1 SV=2;tr|F8VQJ3|F8VQJ3_MOUSE Laminin subunit gamma-1 OS=Mus musculus OX=10090 GN=Lamc1 PE=1 SV=1;tr|F6TLW1|F6TLW1_MOUSE Laminin subunit gamma-1 (Fragment) OS=Mus musculus O	3	2	2	2	1	1	0	0	1	2	0	0	2	2	0	0	1	1	0	0	1	2	0	0	2	2	0	0	177.3	13.009	By matching	By matching			By matching	By MS/MS			By MS/MS	By MS/MS			1.1	1.1	0	0
B7ZNJ1;A0A087WS56;B9EHT6;A0A087WSN6;Q3UHL6;A0A087WR50;P11276	Fibronectin;Anastellin	Fn1	tr|B7ZNJ1|B7ZNJ1_MOUSE Fibronectin OS=Mus musculus OX=10090 GN=Fn1 PE=1 SV=1;tr|A0A087WS56|A0A087WS56_MOUSE Fibronectin OS=Mus musculus OX=10090 GN=Fn1 PE=1 SV=1;tr|B9EHT6|B9EHT6_MOUSE Fibronectin OS=Mus musculus OX=10090 GN=Fn1 PE=1 SV=1;tr|A0A087WSN6|A0A	7	4	4	4	1	1	3	4	1	0	1	1	0	0	1	0	1	1	3	4	1	0	1	1	0	0	1	0	239.72	23.799	By matching	By matching	By matching	By MS/MS	By matching		By MS/MS	By matching			By matching		0.6	0.6	2	2.4
A0A0A6YXL3;A0A0A6YX26;P62900	60S ribosomal protein L31	Rpl31	tr|A0A0A6YXL3|A0A0A6YXL3_MOUSE 60S ribosomal protein L31 OS=Mus musculus OX=10090 GN=Rpl31 PE=1 SV=1;tr|A0A0A6YX26|A0A0A6YX26_MOUSE 60S ribosomal protein L31 OS=Mus musculus OX=10090 GN=Rpl31 PE=1 SV=1;sp|P62900|RL31_MOUSE 60S ribosomal protein L31 OS=Mus	3	1	1	1	1	1	1	0	1	1	1	1	0	0	1	1	1	1	1	0	1	1	1	1	0	0	1	1	9.9416	9.6881	By MS/MS	By matching	By matching		By matching	By matching	By MS/MS	By matching			By MS/MS	By matching	10.3	10.3	10.3	0
P43274	Histone H1.4	Hist1h1e	sp|P43274|H14_MOUSE Histone H1.4 OS=Mus musculus OX=10090 GN=H1-4 PE=1 SV=2	1	8	1	1	1	1	0	0	1	0	1	1	0	0	1	1	1	1	0	0	1	0	1	1	0	0	1	1	21.977	6.7382	By MS/MS	By matching	By matching	By matching	By MS/MS	By matching	By MS/MS	By MS/MS	By matching	By matching	By matching	By matching	18.7	24.2	16.9	16.9
P26231;E0CXB9;Q61301	Catenin alpha-1;Catenin alpha-2	Ctnna1;Ctnna2	sp|P26231|CTNA1_MOUSE Catenin alpha-1 OS=Mus musculus OX=10090 GN=Ctnna1 PE=1 SV=1;tr|E0CXB9|E0CXB9_MOUSE Catenin alpha-2 OS=Mus musculus OX=10090 GN=Ctnna2 PE=1 SV=1;sp|Q61301|CTNA2_MOUSE Catenin alpha-2 OS=Mus musculus OX=10090 GN=Ctnna2 PE=1 SV=3	3	2	2	2	0	0	0	2	0	0	2	1	0	0	2	2	0	0	0	2	0	0	2	1	0	0	2	2	100.11	11.98				By MS/MS			By MS/MS	By MS/MS			By matching	By MS/MS	0	0	0	3.2
P63276	40S ribosomal protein S17	Rps17	sp|P63276|RS17_MOUSE 40S ribosomal protein S17 OS=Mus musculus OX=10090 GN=Rps17 PE=1 SV=2	1	2	2	2	1	0	2	1	1	1	1	1	1	1	1	1	1	0	2	1	1	1	1	1	1	1	1	1	15.524	46.568	By MS/MS		By MS/MS	By matching	By matching	By matching	By matching	By MS/MS	By matching	By matching	By MS/MS	By matching	8.9	0	25.2	8.9
P68254	14-3-3 protein theta	Ywhaq	sp|P68254|1433T_MOUSE 14-3-3 protein theta OS=Mus musculus OX=10090 GN=Ywhaq PE=1 SV=1	1	1	1	1	0	0	1	1	0	1	1	1	1	0	1	1	0	0	1	1	0	1	1	1	1	0	1	1	27.778	8.2761			By MS/MS	By matching		By matching	By matching	By MS/MS	By matching		By MS/MS	By MS/MS	0	0	5.7	5.7
A0A1L1ST52;A0A1L1SUV0;A0A1L1SSN6;A0A1L1STV8;A0A1L1SQV8;A0A1L1SU37;P52480	Pyruvate kinase PKM	Pkm	tr|A0A1L1ST52|A0A1L1ST52_MOUSE Pyruvate kinase (Fragment) OS=Mus musculus OX=10090 GN=Pkm PE=1 SV=1;tr|A0A1L1SUV0|A0A1L1SUV0_MOUSE Pyruvate kinase (Fragment) OS=Mus musculus OX=10090 GN=Pkm PE=1 SV=1;tr|A0A1L1SSN6|A0A1L1SSN6_MOUSE Pyruvate kinase (Fragment	7	2	2	2	1	0	1	1	0	1	2	2	0	0	2	2	1	0	1	1	0	1	2	2	0	0	2	2	11.213	11.616	By matching		By matching	By MS/MS		By matching	By MS/MS	By matching			By matching	By matching	15.7	0	12.7	12.7
I7HLV2;Q6ZWV3;P86048	60S ribosomal protein L10;60S ribosomal protein L10-like	Rpl10;Rpl10l	tr|I7HLV2|I7HLV2_MOUSE 60S ribosomal protein L10 (Fragment) OS=Mus musculus OX=10090 GN=Rpl10 PE=1 SV=1;sp|Q6ZWV3|RL10_MOUSE 60S ribosomal protein L10 OS=Mus musculus OX=10090 GN=Rpl10 PE=1 SV=3;sp|P86048|RL10L_MOUSE 60S ribosomal protein L10-like OS=Mus m	3	1	1	1	1	1	1	1	1	1	0	1	1	1	1	1	1	1	1	1	1	1	0	1	1	1	1	1	23.072	7.6096	By matching	By MS/MS	By MS/MS	By matching	By MS/MS	By matching		By matching	By matching	By MS/MS	By MS/MS	By MS/MS	6	6	6	6
A2AR02	Peptidyl-prolyl cis-trans isomerase G	Ppig	sp|A2AR02|PPIG_MOUSE Peptidyl-prolyl cis-trans isomerase G OS=Mus musculus OX=10090 GN=Ppig PE=1 SV=1	1	1	1	1	1	1	1	0	0	1	1	1	0	0	1	1	1	1	1	0	0	1	1	1	0	0	1	1	88.324	6.074	By MS/MS	By matching	By MS/MS			By matching	By matching	By matching			By MS/MS	By MS/MS	2.4	2.4	2.4	0
O88569;A0A0N4SUM2	Heterogeneous nuclear ribonucleoproteins A2/B1	Hnrnpa2b1	sp|O88569|ROA2_MOUSE Heterogeneous nuclear ribonucleoproteins A2/B1 OS=Mus musculus OX=10090 GN=Hnrnpa2b1 PE=1 SV=2;tr|A0A0N4SUM2|A0A0N4SUM2_MOUSE Heterogeneous nuclear ribonucleoproteins A2/B1 (Fragment) OS=Mus musculus OX=10090 GN=Hnrnpa2b1 PE=1 SV=1	2	2	2	2	2	1	2	1	1	1	2	0	1	0	1	1	2	1	2	1	1	1	2	0	1	0	1	1	37.402	14.438	By MS/MS	By matching	By MS/MS	By matching	By matching	By matching	By MS/MS		By matching		By matching	By matching	7.6	3.4	7.6	4.2
P09103	Protein disulfide-isomerase	P4hb	sp|P09103|PDIA1_MOUSE Protein disulfide-isomerase OS=Mus musculus OX=10090 GN=P4hb PE=1 SV=2	2	3	3	3	2	1	1	2	1	0	0	1	1	1	0	0	2	1	1	2	1	0	0	1	1	1	0	0	57.058	18.776	By MS/MS	By MS/MS	By matching	By MS/MS	By MS/MS			By matching	By matching	By matching			5.9	7.5	3.7	11.2
Q8CBB6;Q8CGP2;Q8CGP1;Q6ZWY9;Q64525;Q64478;Q64475;P10854;P10853;Q9D2U9;Q8CGP0;Q64524	Histone H2B;Histone H2B type 1-P;Histone H2B type 1-K;Histone H2B type 1-C/E/G;Histone H2B type 2-B;Histone H2B type 1-H;Histone H2B type 1-B;Histone H2B type 1-M;Histone H2B type 1-F/J/L;Histone H2B type 3-A;Histone H2B type 3-B;Histone H2B type 2-E	Hist1h2br;Hist1h2bp;Hist1h2bk;Hist1h2bc;Hist2h2bb;Hist1h2bh;Hist1h2bb;Hist1h2bm;Hist1h2bf;Hist3h2ba;Hist3h2bb;Hist2h2be	tr|Q8CBB6|Q8CBB6_MOUSE Histone H2B OS=Mus musculus OX=10090 GN=H4bc24 PE=2 SV=1;sp|Q8CGP2|H2B1P_MOUSE Histone H2B type 1-P OS=Mus musculus OX=10090 GN=Hist1h2bp PE=1 SV=3;sp|Q8CGP1|H2B1K_MOUSE Histone H2B type 1-K OS=Mus musculus OX=10090 GN=H2bc12 PE=1 SV	13	3	3	3	0	0	1	1	0	1	0	2	0	0	0	0	0	0	1	1	0	1	0	2	0	0	0	0	14.888	24.832			By matching	By matching		By MS/MS		By MS/MS					0	0	11.2	7.5
Q3UDD3;Q8BG81	Polymerase delta-interacting protein 3	Poldip3	tr|Q3UDD3|Q3UDD3_MOUSE Polymerase delta-interacting protein 3 OS=Mus musculus OX=10090 GN=Poldip3 PE=1 SV=1;sp|Q8BG81|PDIP3_MOUSE Polymerase delta-interacting protein 3 OS=Mus musculus OX=10090 GN=Poldip3 PE=1 SV=1	2	2	2	2	1	1	1	1	1	2	2	0	0	1	0	1	1	1	1	1	1	2	2	0	0	1	0	1	42.935	12.494	By MS/MS	By MS/MS	By matching	By MS/MS	By matching	By MS/MS	By MS/MS			By matching		By matching	3.6	3.6	3.6	3.6
A0A1D5RM92;Q9DBH0	NEDD4-like E3 ubiquitin-protein ligase WWP2	Wwp2	tr|A0A1D5RM92|A0A1D5RM92_MOUSE E3 ubiquitin-protein ligase OS=Mus musculus OX=10090 GN=Wwp2 PE=1 SV=1;sp|Q9DBH0|WWP2_MOUSE NEDD4-like E3 ubiquitin-protein ligase WWP2 OS=Mus musculus OX=10090 GN=Wwp2 PE=1 SV=1	2	2	2	2	0	0	2	1	0	0	2	1	0	0	2	1	0	0	2	1	0	0	2	1	0	0	2	1	94.157	11.527			By matching	By matching			By MS/MS	By matching			By matching	By MS/MS	0	0	2.5	1.1
D3Z3F1;Q9D824	Pre-mRNA 3-end-processing factor FIP1	Fip1l1	tr|D3Z3F1|D3Z3F1_MOUSE FIP1-like 1 protein (Fragment) OS=Mus musculus OX=10090 GN=Fip1l1 PE=1 SV=2;sp|Q9D824|FIP1_MOUSE Pre-mRNA 3-end-processing factor FIP1 OS=Mus musculus OX=10090 GN=Fip1l1 PE=1 SV=1	2	1	1	1	1	1	1	1	1	1	1	1	0	0	1	1	1	1	1	1	1	1	1	1	0	0	1	1	46.449	6.7263	By MS/MS	By MS/MS	By matching	By matching	By matching	By matching	By matching	By matching			By matching	By matching	3	3	3	3
A2AVJ7;Q99PL5	Ribosome-binding protein 1	Rrbp1	tr|A2AVJ7|A2AVJ7_MOUSE Ribosome-binding protein 1 OS=Mus musculus OX=10090 GN=Rrbp1 PE=1 SV=1;sp|Q99PL5|RRBP1_MOUSE Ribosome-binding protein 1 OS=Mus musculus OX=10090 GN=Rrbp1 PE=1 SV=2	2	3	3	3	2	0	2	2	0	0	2	0	0	0	0	1	2	0	2	2	0	0	2	0	0	0	0	1	158.39	18.039	By MS/MS		By MS/MS	By matching			By MS/MS					By matching	1.6	0	2	2
P38647	Stress-70 protein, mitochondrial	Hspa9	sp|P38647|GRP75_MOUSE Stress-70 protein, mitochondrial OS=Mus musculus OX=10090 GN=Hspa9 PE=1 SV=3	1	2	2	2	1	1	2	2	1	1	0	0	0	1	0	0	1	1	2	2	1	1	0	0	0	1	0	0	73.46	11.435	By matching	By matching	By MS/MS	By MS/MS	By matching	By matching				By matching			2.2	2.2	4.3	4.3
D3YUI3;Q61838	Alpha-2-macroglobulin;Alpha-2-macroglobulin 165 kDa subunit;Alpha-2-macroglobulin 35 kDa subunit	Pzp;A2m	tr|D3YUI3|D3YUI3_MOUSE Pregnancy zone protein (Fragment) OS=Mus musculus OX=10090 GN=Pzp PE=1 SV=1;sp|Q61838|PZP_MOUSE Pregnancy zone protein OS=Mus musculus OX=10090 GN=Pzp PE=1 SV=3	2	1	1	1	1	1	0	0	1	1	0	0	1	1	0	0	1	1	0	0	1	1	0	0	1	1	0	0	26.446	6.0467	By matching	By matching			By MS/MS	By MS/MS			By matching	By MS/MS			3.4	3.4	0	0
P67984	60S ribosomal protein L22	Rpl22	sp|P67984|RL22_MOUSE 60S ribosomal protein L22 OS=Mus musculus OX=10090 GN=Rpl22 PE=1 SV=2	1	1	1	1	1	1	0	0	1	0	1	0	0	0	1	1	1	1	0	0	1	0	1	0	0	0	1	1	14.759	8.5073	By MS/MS	By matching			By MS/MS		By matching				By matching	By matching	9.4	9.4	0	0
Q62312	TGF-beta receptor type-2	Tgfbr2	sp|Q62312|TGFR2_MOUSE TGF-beta receptor type-2 OS=Mus musculus OX=10090 GN=Tgfbr2 PE=1 SV=1	1	2	2	2	0	0	1	2	0	0	1	1	0	0	2	1	0	0	1	2	0	0	1	1	0	0	2	1	67.121	12.189			By matching	By matching			By MS/MS	By MS/MS			By MS/MS	By MS/MS	0	0	1.5	3
G5E829;Q8C048;S4R1C4;F7AAP4;E9Q828;A2ALL9;Q3UHH0;Q6Q477;Q0VF55;F8WHB1;Q9R0K7	Plasma membrane calcium-transporting ATPase 1;Calcium-transporting ATPase;Plasma membrane calcium-transporting ATPase 2	Atp2b1;Atp2b3;Atp2b2;Atp2b4	sp|G5E829|AT2B1_MOUSE Plasma membrane calcium-transporting ATPase 1 OS=Mus musculus OX=10090 GN=Atp2b1 PE=1 SV=1;tr|Q8C048|Q8C048_MOUSE Calcium-transporting ATPase OS=Mus musculus OX=10090 GN=Atp2b3 PE=1 SV=1;tr|S4R1C4|S4R1C4_MOUSE Calcium-transporting ATP	11	2	2	2	0	0	1	2	0	0	2	2	0	0	2	2	0	0	1	2	0	0	2	2	0	0	2	2	134.75	12.287			By matching	By MS/MS			By MS/MS	By MS/MS			By MS/MS	By MS/MS	0	0	0.9	2.3
Q9CQM8;O09167	60S ribosomal protein L21	Rpl21	tr|Q9CQM8|Q9CQM8_MOUSE 60S ribosomal protein L21 OS=Mus musculus OX=10090 GN=Rpl21 PE=1 SV=1;sp|O09167|RL21_MOUSE 60S ribosomal protein L21 OS=Mus musculus OX=10090 GN=Rpl21 PE=1 SV=3	2	1	1	1	1	1	1	0	1	1	1	1	1	1	1	1	1	1	1	0	1	1	1	1	1	1	1	1	18.579	6.7128	By MS/MS	By matching	By MS/MS		By matching	By matching	By MS/MS	By MS/MS	By MS/MS	By matching	By MS/MS	By MS/MS	9.4	9.4	9.4	0
Q9DAY9;Q5SQB0;Q5SQB5;Q61937	Nucleophosmin	Npm1	tr|Q9DAY9|Q9DAY9_MOUSE Nucleophosmin OS=Mus musculus OX=10090 GN=Npm1 PE=1 SV=1;tr|Q5SQB0|Q5SQB0_MOUSE Nucleophosmin OS=Mus musculus OX=10090 GN=Npm1 PE=1 SV=1;tr|Q5SQB5|Q5SQB5_MOUSE Nucleophosmin OS=Mus musculus OX=10090 GN=Npm1 PE=1 SV=1;sp|Q61937|NPM_MO	4	2	2	2	2	0	0	0	0	1	1	1	0	0	0	1	2	0	0	0	0	1	1	1	0	0	0	1	28.385	13.785	By MS/MS					By matching	By matching	By matching				By matching	16.3	0	0	0
Q8K4Z5	Splicing factor 3A subunit 1	Sf3a1	sp|Q8K4Z5|SF3A1_MOUSE Splicing factor 3A subunit 1 OS=Mus musculus OX=10090 GN=Sf3a1 PE=1 SV=1	1	1	1	1	1	1	1	1	0	0	1	1	1	0	1	0	1	1	1	1	0	0	1	1	1	0	1	0	88.544	6.6983	By MS/MS	By matching	By matching	By matching			By MS/MS	By matching	By matching		By matching		1.5	1.5	1.5	1.5
D3YZV5;D3Z2I8;D3Z5U6;P98083	SHC-transforming protein 1	Shc1	tr|D3YZV5|D3YZV5_MOUSE SHC-transforming protein 1 (Fragment) OS=Mus musculus OX=10090 GN=Shc1 PE=1 SV=1;tr|D3Z2I8|D3Z2I8_MOUSE SHC-transforming protein 1 (Fragment) OS=Mus musculus OX=10090 GN=Shc1 PE=1 SV=1;tr|D3Z5U6|D3Z5U6_MOUSE SHC-transforming protein	4	1	1	1	0	0	0	1	0	0	0	0	0	0	0	1	0	0	0	1	0	0	0	0	0	0	0	1	18.753	13.444				By MS/MS								By MS/MS	0	0	0	15.1
P83870	PHD finger-like domain-containing protein 5A	Phf5a	sp|P83870|PHF5A_MOUSE PHD finger-like domain-containing protein 5A OS=Mus musculus OX=10090 GN=Phf5a PE=1 SV=1	1	1	1	1	1	1	1	1	1	0	0	1	0	0	1	1	1	1	1	1	1	0	0	1	0	0	1	1	12.405	6.4789	By MS/MS	By matching	By MS/MS	By matching	By matching			By matching			By matching	By matching	11.8	11.8	11.8	11.8
A0A0A0MQ97;G3X9C2	F-box only protein 50	Nccrp1	tr|A0A0A0MQ97|A0A0A0MQ97_MOUSE F-box only protein 50 OS=Mus musculus OX=10090 GN=Nccrp1 PE=1 SV=1;sp|G3X9C2|FBX50_MOUSE F-box only protein 50 OS=Mus musculus OX=10090 GN=Nccrp1 PE=1 SV=2	2	1	1	1	1	0	1	1	0	0	1	1	1	1	1	0	1	0	1	1	0	0	1	1	1	1	1	0	33.027	6.9078	By MS/MS		By matching	By matching			By matching	By matching	By MS/MS	By matching	By matching		4.1	0	4.1	4.1
Q3UR85	Myelin regulatory factor;Myelin regulatory factor, N-terminal;Myelin regulatory factor, C-terminal	Myrf	sp|Q3UR85|MYRF_MOUSE Myelin regulatory factor OS=Mus musculus OX=10090 GN=Myrf PE=1 SV=2	1	1	1	1	0	0	0	0	0	0	0	1	0	0	1	1	0	0	0	0	0	0	0	1	0	0	1	1	123.29	8.6172								By MS/MS			By MS/MS	By MS/MS	0	0	0	0
Q80SY5	Pre-mRNA-splicing factor 38B	Prpf38b	sp|Q80SY5|PR38B_MOUSE Pre-mRNA-splicing factor 38B OS=Mus musculus OX=10090 GN=Prpf38b PE=1 SV=1	1	1	1	1	0	0	1	1	1	1	1	1	1	1	0	1	0	0	1	1	1	1	1	1	1	1	0	1	63.752	6.8796			By matching	By matching	By matching	By matching	By MS/MS	By MS/MS	By matching	By matching		By matching	0	0	2.8	2.8
P43275	Histone H1.1	Hist1h1a	sp|P43275|H11_MOUSE Histone H1.1 OS=Mus musculus OX=10090 GN=H1-1 PE=1 SV=2	1	4	1	1	1	0	1	1	1	0	1	1	1	1	0	1	1	0	1	1	1	0	1	1	1	1	0	1	21.785	6.3935	By MS/MS	By matching	By matching	By matching	By matching	By matching	By MS/MS	By matching	By matching	By matching	By matching	By matching	12.7	5.6	11.7	11.7
P53395;A0A0G2JGU0	Lipoamide acyltransferase component of branched-chain alpha-keto acid dehydrogenase complex, mitochondrial	Dbt	sp|P53395|ODB2_MOUSE Lipoamide acyltransferase component of branched-chain alpha-keto acid dehydrogenase complex, mitochondrial OS=Mus musculus OX=10090 GN=Dbt PE=1 SV=2;tr|A0A0G2JGU0|A0A0G2JGU0_MOUSE Lipoamide acyltransferase component of branched-chain a	2	2	2	2	0	0	2	2	0	0	1	1	0	0	1	1	0	0	2	2	0	0	1	1	0	0	1	1	53.246	13.234			By MS/MS	By MS/MS			By matching	By matching			By matching	By matching	0	0	5	5
O35607	Bone morphogenetic protein receptor type-2	Bmpr2	sp|O35607|BMPR2_MOUSE Bone morphogenetic protein receptor type-2 OS=Mus musculus OX=10090 GN=Bmpr2 PE=1 SV=1	1	1	1	1	0	0	1	0	0	0	1	1	0	0	1	1	0	0	1	0	0	0	1	1	0	0	1	1	115.02	6.0076			By matching				By matching	By matching			By MS/MS	By MS/MS	0	0	1.8	0
H3BKR2;P62874;H3BLF7;D3Z1T4;D3Z1M1;D3YZX3;E9QKR0;Q61011;P62880;P29387	Guanine nucleotide-binding protein G(I)/G(S)/G(T) subunit beta-1;Guanine nucleotide-binding protein G(I)/G(S)/G(T) subunit beta-3;Guanine nucleotide-binding protein G(I)/G(S)/G(T) subunit beta-2;Guanine nucleotide-binding protein subunit beta-4	Gnb1;Gnb2;Gnb3;Gnb4	tr|H3BKR2|H3BKR2_MOUSE Guanine nucleotide-binding protein G(I)/G(S)/G(T) subunit beta-1 (Fragment) OS=Mus musculus OX=10090 GN=Gnb1 PE=1 SV=8;sp|P62874|GBB1_MOUSE Guanine nucleotide-binding protein G(I)/G(S)/G(T) subunit beta-1 OS=Mus musculus OX=10090 GN=	10	2	2	2	0	0	1	1	0	0	2	2	0	0	1	1	0	0	1	1	0	0	2	2	0	0	1	1	30.199	11.4			By matching	By matching			By MS/MS	By MS/MS			By MS/MS	By matching	0	0	4.4	4.4
Q9Z204	Heterogeneous nuclear ribonucleoproteins C1/C2	Hnrnpc	sp|Q9Z204|HNRPC_MOUSE Heterogeneous nuclear ribonucleoproteins C1/C2 OS=Mus musculus OX=10090 GN=Hnrnpc PE=1 SV=1	1	1	1	1	1	1	1	1	1	0	1	1	1	1	1	1	1	1	1	1	1	0	1	1	1	1	1	1	34.384	7.3097	By MS/MS	By MS/MS	By MS/MS	By matching	By matching		By matching	By MS/MS	By matching	By matching	By MS/MS	By MS/MS	3.5	3.5	3.5	3.5
P56480	ATP synthase subunit beta, mitochondrial	Atp5b	sp|P56480|ATPB_MOUSE ATP synthase subunit beta, mitochondrial OS=Mus musculus OX=10090 GN=Atp5f1b PE=1 SV=2	1	2	2	2	1	1	0	2	0	0	0	0	0	0	0	0	1	1	0	2	0	0	0	0	0	0	0	0	56.3	20.584	By MS/MS	By matching		By MS/MS									3	3	0	7.6
B1AWE0;Q6PFA2;B1AWE1;B1AWD8;B1AWD9;O08585	Clathrin light chain A	Clta	tr|B1AWE0|B1AWE0_MOUSE Clathrin light chain OS=Mus musculus OX=10090 GN=Clta PE=1 SV=1;tr|Q6PFA2|Q6PFA2_MOUSE Clathrin light chain OS=Mus musculus OX=10090 GN=Clta PE=1 SV=1;tr|B1AWE1|B1AWE1_MOUSE Clathrin light chain OS=Mus musculus OX=10090 GN=Clta PE=1	6	3	3	3	1	0	0	2	0	1	0	1	0	1	0	1	1	0	0	2	0	1	0	1	0	1	0	1	23.478	22.554	By matching			By MS/MS		By matching		By MS/MS		By matching		By matching	7.9	0	0	8.8
Q8C0M5;Q8BGE4	Sushi domain-containing protein 6	Susd6	tr|Q8C0M5|Q8C0M5_MOUSE Sushi domain-containing protein 6 OS=Mus musculus OX=10090 GN=Susd6 PE=1 SV=1;sp|Q8BGE4|SUSD6_MOUSE Sushi domain-containing protein 6 OS=Mus musculus OX=10090 GN=Susd6 PE=2 SV=1	2	1	1	1	0	0	1	0	0	0	0	1	0	0	1	0	0	0	1	0	0	0	0	1	0	0	1	0	34.478	7.0674			By MS/MS					By MS/MS			By MS/MS		0	0	4.3	0
Q3U741;Q501J6	Probable ATP-dependent RNA helicase DDX17	Ddx17	tr|Q3U741|Q3U741_MOUSE RNA helicase OS=Mus musculus OX=10090 GN=Ddx17 PE=1 SV=1;sp|Q501J6|DDX17_MOUSE Probable ATP-dependent RNA helicase DDX17 OS=Mus musculus OX=10090 GN=Ddx17 PE=1 SV=1	2	1	1	1	1	1	1	1	1	1	0	0	0	0	1	1	1	1	1	1	1	1	0	0	0	0	1	1	72.584	6.3162	By MS/MS	By matching	By matching	By matching	By matching	By matching					By matching	By matching	2.1	2.1	2.1	2.1
Q9Z2I9	Succinyl-CoA ligase [ADP-forming] subunit beta, mitochondrial	Sucla2	sp|Q9Z2I9|SUCB1_MOUSE Succinate--CoA ligase [ADP-forming] subunit beta, mitochondrial OS=Mus musculus OX=10090 GN=Sucla2 PE=1 SV=2	1	1	1	1	1	1	1	1	1	1	1	1	1	0	0	1	1	1	1	1	1	1	1	1	1	0	0	1	50.113	6.4683	By matching	By matching	By matching	By matching	By matching	By matching	By matching	By matching	By matching			By MS/MS	1.9	1.9	1.9	1.9
Q14AA6;P62827	GTP-binding nuclear protein Ran	1700009N14Rik;Ran	tr|Q14AA6|Q14AA6_MOUSE GTP-binding nuclear protein Ran OS=Mus musculus OX=10090 GN=1700009N14Rik PE=2 SV=1;sp|P62827|RAN_MOUSE GTP-binding nuclear protein Ran OS=Mus musculus OX=10090 GN=Ran PE=1 SV=3	2	1	1	1	1	1	1	1	1	1	0	0	1	0	0	0	1	1	1	1	1	1	0	0	1	0	0	0	24.357	7.7885	By matching	By matching	By MS/MS	By MS/MS	By matching	By MS/MS			By MS/MS				5.1	5.1	5.1	5.1
Q61704;A0A2I3BQM8;A0A2I3BRQ3;CON__Q0V8M9	Inter-alpha-trypsin inhibitor heavy chain H3	Itih3	sp|Q61704|ITIH3_MOUSE Inter-alpha-trypsin inhibitor heavy chain H3 OS=Mus musculus OX=10090 GN=Itih3 PE=1 SV=3;tr|A0A2I3BQM8|A0A2I3BQM8_MOUSE Inter-alpha-trypsin inhibitor heavy chain H3 (Fragment) OS=Mus musculus OX=10090 GN=Itih3 PE=1 SV=1;tr|A0A2I3BRQ3|	4	2	2	2	0	1	0	0	2	1	0	0	1	0	0	0	0	1	0	0	2	1	0	0	1	0	0	0	99.357	12.861		By MS/MS			By MS/MS	By MS/MS			By matching				0	1.5	0	0
P55302;F6WMD1	Alpha-2-macroglobulin receptor-associated protein	Lrpap1	sp|P55302|AMRP_MOUSE Alpha-2-macroglobulin receptor-associated protein OS=Mus musculus OX=10090 GN=Lrpap1 PE=1 SV=1;tr|F6WMD1|F6WMD1_MOUSE Alpha-2-macroglobulin receptor-associated protein (Fragment) OS=Mus musculus OX=10090 GN=Lrpap1 PE=1 SV=1	2	2	2	2	2	1	0	0	1	1	0	0	1	1	0	0	2	1	0	0	1	1	0	0	1	1	0	0	42.215	12.544	By matching	By matching			By MS/MS	By MS/MS			By MS/MS	By matching			7.2	4.2	0	0
D3Z2T9;A0A0G2JDL3;E9PZX7;A0A1Y7VLM0;A0A1L1SUS7;E9PVC7;E9Q9E4;E3W997;Q04899;Q14AX6;Q8K0D0;Q04735;O35495;Q3V3A1;Q99J95;P97377;Q64261;Q80YP0;P30285;P11440;P49615;Q69ZA1	Cyclin-dependent kinase 18;Cyclin-dependent kinase 12;Cyclin-dependent kinase 17;Cyclin-dependent kinase 16;Cyclin-dependent kinase 14;Cyclin-dependent kinase 15;Cyclin-dependent kinase 9;Cyclin-dependent kinase 2;Cyclin-dependent kinase 6;Cyclin-dependent kinase 3;Cyclin-dependent kinase 4;Cyclin-dependent kinase 1;Cyclin-dependent-like kinase 5;Cyclin-dependent kinase 13	Cdk1;Cdk4;Cdk14;Cdk15;Cdk18;Cdk12;Cdk17;Cdk16;Cdk9;Cdk2;Cdk6;Cdk3;Cdk5;Cdk13	tr|D3Z2T9|D3Z2T9_MOUSE Cyclin-dependent kinase 1 (Fragment) OS=Mus musculus OX=10090 GN=Cdk1 PE=1 SV=1;tr|A0A0G2JDL3|A0A0G2JDL3_MOUSE Cyclin-dependent-like kinase 5 OS=Mus musculus OX=10090 GN=Cdk5 PE=1 SV=1;tr|E9PZX7|E9PZX7_MOUSE Cyclin-dependent kinase 4	22	1	1	1	0	0	1	1	0	0	1	1	0	0	1	1	0	0	1	1	0	0	1	1	0	0	1	1	22.893	11.028			By MS/MS	By MS/MS			By MS/MS	By MS/MS			By MS/MS	By MS/MS	0	0	4	4
Q61001	Laminin subunit alpha-5	Lama5	sp|Q61001|LAMA5_MOUSE Laminin subunit alpha-5 OS=Mus musculus OX=10090 GN=Lama5 PE=1 SV=4	1	1	1	1	1	0	0	0	1	1	0	0	1	1	0	0	1	0	0	0	1	1	0	0	1	1	0	0	404.05	7.1755	By matching				By matching	By MS/MS			By matching	By MS/MS			0.4	0	0	0
Q9QYJ0	DnaJ homolog subfamily A member 2	Dnaja2	sp|Q9QYJ0|DNJA2_MOUSE DnaJ homolog subfamily A member 2 OS=Mus musculus OX=10090 GN=Dnaja2 PE=1 SV=1	1	1	1	1	0	0	0	1	0	0	1	1	0	0	1	1	0	0	0	1	0	0	1	1	0	0	1	1	45.745	6.5208				By matching			By matching	By MS/MS			By matching	By matching	0	0	0	3.2
Q8C5G6;F7AT44;Q9QZ06	Toll-interacting protein	Tollip	tr|Q8C5G6|Q8C5G6_MOUSE Toll-interacting protein OS=Mus musculus OX=10090 GN=Tollip PE=1 SV=1;tr|F7AT44|F7AT44_MOUSE Toll-interacting protein OS=Mus musculus OX=10090 GN=Tollip PE=1 SV=2;sp|Q9QZ06|TOLIP_MOUSE Toll-interacting protein OS=Mus musculus OX=1009	3	1	1	1	0	0	0	1	0	0	1	1	0	0	0	1	0	0	0	1	0	0	1	1	0	0	0	1	24.54	6.0589				By MS/MS			By matching	By MS/MS				By MS/MS	0	0	0	4.1
F6QHD1;Q80WJ7;E9PUX0;F6ZQL0;F6ZSG0;F6QFT1	Protein LYRIC	Mtdh	tr|F6QHD1|F6QHD1_MOUSE Protein LYRIC (Fragment) OS=Mus musculus OX=10090 GN=Mtdh PE=1 SV=2;sp|Q80WJ7|LYRIC_MOUSE Protein LYRIC OS=Mus musculus OX=10090 GN=Mtdh PE=1 SV=1;tr|E9PUX0|E9PUX0_MOUSE Protein LYRIC OS=Mus musculus OX=10090 GN=Mtdh PE=1 SV=1;tr|F6Z	6	2	2	2	2	1	0	1	0	0	0	0	0	0	0	0	2	1	0	1	0	0	0	0	0	0	0	0	43.268	13.222	By MS/MS	By matching		By matching									7.4	3.6	0	3.8
Q3UDC3;O88746	Target of Myb protein 1	Tom1	tr|Q3UDC3|Q3UDC3_MOUSE Target of Myb protein 1 OS=Mus musculus OX=10090 GN=Tom1 PE=1 SV=1;sp|O88746|TOM1_MOUSE Target of Myb protein 1 OS=Mus musculus OX=10090 GN=Tom1 PE=1 SV=1	2	1	1	1	0	0	0	1	0	0	0	1	0	0	0	1	0	0	0	1	0	0	0	1	0	0	0	1	57.145	6.8213				By matching				By MS/MS				By MS/MS	0	0	0	5
P11087	Collagen alpha-1(I) chain	Col1a1	sp|P11087|CO1A1_MOUSE Collagen alpha-1(I) chain OS=Mus musculus OX=10090 GN=Col1a1 PE=1 SV=4	1	1	1	1	1	0	1	1	1	1	0	0	0	0	0	0	1	0	1	1	1	1	0	0	0	0	0	0	138.03	6.0557	By matching		By MS/MS	By MS/MS	By matching	By matching							0.8	0	0.8	0.8
P62892	60S ribosomal protein L39	Rpl39	sp|P62892|RL39_MOUSE 60S ribosomal protein L39 OS=Mus musculus OX=10090 GN=Rpl39 PE=1 SV=2	1	1	1	1	0	0	0	1	0	0	0	0	1	0	0	0	0	0	0	1	0	0	0	0	1	0	0	0	6.4066	7.4101				By MS/MS					By matching				0	0	0	19.6
A0A0R4J163;A0AUV4	Sperm motility kinase Y	Gm7168	tr|A0A0R4J163|A0A0R4J163_MOUSE Sperm motility kinase Y OS=Mus musculus OX=10090 GN=Gm7168 PE=4 SV=1;sp|A0AUV4|SMKY_MOUSE Sperm motility kinase Y OS=Mus musculus OX=10090 GN=Gm7168 PE=2 SV=1	2	1	1	1	1	1	0	0	0	1	1	1	0	0	0	1	1	1	0	0	0	1	1	1	0	0	0	1	57.083	6.1418	By matching	By matching				By MS/MS	By matching	By MS/MS				By MS/MS	3	3	0	0
Q8BG13;O89086	RNA-binding protein 3	Rbm3	tr|Q8BG13|Q8BG13_MOUSE RNA-binding protein 3 OS=Mus musculus OX=10090 GN=Rbm3 PE=1 SV=1;sp|O89086|RBM3_MOUSE RNA-binding protein 3 OS=Mus musculus OX=10090 GN=Rbm3 PE=1 SV=1	2	1	1	1	1	1	0	0	1	0	0	1	0	0	0	0	1	1	0	0	1	0	0	1	0	0	0	0	16.761	6.0468	By matching	By matching			By matching			By MS/MS					7.8	7.8	0	0
Q20BD0;Q80XR6;Q99020	Heterogeneous nuclear ribonucleoprotein A/B	Hnrnpab	tr|Q20BD0|Q20BD0_MOUSE Heterogeneous nuclear ribonucleoprotein A/B OS=Mus musculus OX=10090 GN=Hnrnpab PE=1 SV=1;tr|Q80XR6|Q80XR6_MOUSE Heterogeneous nuclear ribonucleoprotein A/B OS=Mus musculus OX=10090 GN=Hnrnpab PE=1 SV=1;sp|Q99020|ROAA_MOUSE Heterogen	3	1	1	1	1	1	1	1	1	0	1	0	0	0	0	0	1	1	1	1	1	0	1	0	0	0	0	0	36.21	6.7763	By MS/MS	By matching	By MS/MS	By matching	By matching		By matching						3.9	3.9	3.9	3.9
H3BJS9;A0A286YDH1;A0A286YEC4;H3BKI8;A0A286YCM2;A0A286YDM3;H3BK96;H3BKD0;H3BLL4;B2M1R6;P61979	Heterogeneous nuclear ribonucleoprotein K	Hnrnpk	tr|H3BJS9|H3BJS9_MOUSE Heterogeneous nuclear ribonucleoprotein K (Fragment) OS=Mus musculus OX=10090 GN=Hnrnpk PE=1 SV=1;tr|A0A286YDH1|A0A286YDH1_MOUSE Heterogeneous nuclear ribonucleoprotein K (Fragment) OS=Mus musculus OX=10090 GN=Hnrnpk PE=1 SV=1;tr|A0A	11	1	1	1	1	0	1	0	1	0	0	1	0	1	1	0	1	0	1	0	1	0	0	1	0	1	1	0	9.6139	6.0413	By matching		By MS/MS		By matching			By matching		By matching	By matching		19.5	0	19.5	0
Q61543;F8WHM5;E9PWD8	Golgi apparatus protein 1	Glg1	sp|Q61543|GSLG1_MOUSE Golgi apparatus protein 1 OS=Mus musculus OX=10090 GN=Glg1 PE=1 SV=1;tr|F8WHM5|F8WHM5_MOUSE Golgi apparatus protein 1 (Fragment) OS=Mus musculus OX=10090 GN=Glg1 PE=1 SV=1;tr|E9PWD8|E9PWD8_MOUSE Golgi apparatus protein 1 OS=Mus muscul	3	2	2	2	2	0	0	0	0	1	0	0	0	0	0	0	2	0	0	0	0	1	0	0	0	0	0	0	133.73	11.927	By MS/MS					By matching							2.2	0	0	0
P17427;P17426	AP-2 complex subunit alpha-2;AP-2 complex subunit alpha-1	Ap2a2;Ap2a1	sp|P17427|AP2A2_MOUSE AP-2 complex subunit alpha-2 OS=Mus musculus OX=10090 GN=Ap2a2 PE=1 SV=2;sp|P17426|AP2A1_MOUSE AP-2 complex subunit alpha-1 OS=Mus musculus OX=10090 GN=Ap2a1 PE=1 SV=1	2	1	1	1	0	0	0	1	0	0	1	1	0	0	1	1	0	0	0	1	0	0	1	1	0	0	1	1	104.02	6.1117				By MS/MS			By matching	By matching			By matching	By matching	0	0	0	1.3
D3YZ57;P39688;D3YVZ0;D3YZA2;Q04736	Non-specific protein-tyrosine kinase;Tyrosine-protein kinase Fyn;Tyrosine-protein kinase Yes	Fyn;Yes1	tr|D3YZ57|D3YZ57_MOUSE Tyrosine-protein kinase OS=Mus musculus OX=10090 GN=Fyn PE=1 SV=1;sp|P39688|FYN_MOUSE Tyrosine-protein kinase Fyn OS=Mus musculus OX=10090 GN=Fyn PE=1 SV=4;tr|D3YVZ0|D3YVZ0_MOUSE Tyrosine-protein kinase Fyn (Fragment) OS=Mus musculus	5	2	2	2	0	0	0	0	0	0	1	1	0	0	0	0	0	0	0	0	0	0	1	1	0	0	0	0	54.426	11.087							By MS/MS	By MS/MS					0	0	0	0
Q9D8N0	Elongation factor 1-gamma	Eef1g	sp|Q9D8N0|EF1G_MOUSE Elongation factor 1-gamma OS=Mus musculus OX=10090 GN=Eef1g PE=1 SV=3	1	1	1	1	0	0	1	0	0	0	0	1	0	0	1	0	0	0	1	0	0	0	0	1	0	0	1	0	50.06	6.3318			By MS/MS					By matching			By matching		0	0	3	0
P62071	Ras-related protein R-Ras2	Rras2	sp|P62071|RRAS2_MOUSE Ras-related protein R-Ras2 OS=Mus musculus OX=10090 GN=Rras2 PE=1 SV=1	1	1	1	1	0	0	1	1	0	0	0	0	0	0	0	1	0	0	1	1	0	0	0	0	0	0	0	1	23.399	6.1434			By matching	By MS/MS								By MS/MS	0	0	5.9	5.9
A0A1S6GWJ4;Q91VN6	Probable ATP-dependent RNA helicase DDX41	Ddx41	tr|A0A1S6GWJ4|A0A1S6GWJ4_MOUSE RNA helicase OS=Mus musculus OX=10090 GN=Ddx41 PE=1 SV=1;sp|Q91VN6|DDX41_MOUSE Probable ATP-dependent RNA helicase DDX41 OS=Mus musculus OX=10090 GN=Ddx41 PE=1 SV=2	2	2	2	2	2	0	1	1	0	0	2	0	0	1	0	2	2	0	1	1	0	0	2	0	0	1	0	2	71.1	11.645	By matching		By matching	By MS/MS			By matching			By matching		By MS/MS	4.6	0	2.1	2.1
Q6PB44	Tyrosine-protein phosphatase non-receptor type 23	Ptpn23	sp|Q6PB44|PTN23_MOUSE Tyrosine-protein phosphatase non-receptor type 23 OS=Mus musculus OX=10090 GN=Ptpn23 PE=1 SV=2	1	1	1	1	0	0	0	1	0	0	0	1	0	0	0	1	0	0	0	1	0	0	0	1	0	0	0	1	185.21	6.2257				By matching				By matching				By MS/MS	0	0	0	1
B9EKI5;Q3TTA7	E3 ubiquitin-protein ligase CBL-B	Cblb	tr|B9EKI5|B9EKI5_MOUSE E3 ubiquitin-protein ligase CBL OS=Mus musculus OX=10090 GN=Cblb PE=1 SV=1;sp|Q3TTA7|CBLB_MOUSE E3 ubiquitin-protein ligase CBL-B OS=Mus musculus OX=10090 GN=Cblb PE=1 SV=3	2	1	1	1	0	0	0	1	0	0	0	1	0	0	0	0	0	0	0	1	0	0	0	1	0	0	0	0	104.59	6.9336				By matching				By MS/MS					0	0	0	1.4
A0A1D5RLS1;Q60902	Epidermal growth factor receptor substrate 15-like 1	Eps15l1	tr|A0A1D5RLS1|A0A1D5RLS1_MOUSE Epidermal growth factor receptor substrate 15-like 1 OS=Mus musculus OX=10090 GN=Eps15l1 PE=1 SV=1;sp|Q60902|EP15R_MOUSE Epidermal growth factor receptor substrate 15-like 1 OS=Mus musculus OX=10090 GN=Eps15l1 PE=1 SV=3	2	1	1	1	0	0	0	0	0	0	0	0	0	0	0	1	0	0	0	0	0	0	0	0	0	0	0	1	66.204	6.0463												By MS/MS	0	0	0	0
G3X8Q1		Cabin1	tr|G3X8Q1|G3X8Q1_MOUSE Calcineurin-binding protein 1 OS=Mus musculus OX=10090 GN=Cabin1 PE=1 SV=1	1	1	1	1	0	0	0	0	0	0	0	1	0	0	0	0	0	0	0	0	0	0	0	1	0	0	0	0	243.17	6.1338								By MS/MS					0	0	0	0
Q8BZR6;Q923U0	TOM1-like protein 1	Tom1l1	tr|Q8BZR6|Q8BZR6_MOUSE TOM1-like protein 1 OS=Mus musculus OX=10090 GN=Tom1l1 PE=1 SV=1;sp|Q923U0|TM1L1_MOUSE TOM1-like protein 1 OS=Mus musculus OX=10090 GN=Tom1l1 PE=1 SV=1	2	1	1	1	0	0	0	0	0	0	0	1	0	0	0	0	0	0	0	0	0	0	0	1	0	0	0	0	44.086	6.0119								By MS/MS					0	0	0	0
A2RS43;E9Q2S0;A0A0A6YY83		Pcdh7	tr|A2RS43|A2RS43_MOUSE Protocadherin 7 OS=Mus musculus OX=10090 GN=Pcdh7 PE=1 SV=1;tr|E9Q2S0|E9Q2S0_MOUSE Protocadherin 7 OS=Mus musculus OX=10090 GN=Pcdh7 PE=1 SV=2;tr|A0A0A6YY83|A0A0A6YY83_MOUSE Protocadherin 7 OS=Mus musculus OX=10090 GN=Pcdh7 PE=1 SV=1	3	2	2	2	0	0	0	1	0	0	0	0	0	0	1	1	0	0	0	1	0	0	0	0	0	0	1	1	116.26	11.555				By MS/MS							By MS/MS	By matching	0	0	0	1.1
A0A1B0GSH4;A0A1B0GT75;A0A1B0GR63;Q9DB34	Charged multivesicular body protein 2a	Chmp2a	tr|A0A1B0GSH4|A0A1B0GSH4_MOUSE Charged multivesicular body protein 2a OS=Mus musculus OX=10090 GN=Chmp2a PE=1 SV=1;tr|A0A1B0GT75|A0A1B0GT75_MOUSE Charged multivesicular body protein 2a OS=Mus musculus OX=10090 GN=Chmp2a PE=1 SV=1;tr|A0A1B0GR63|A0A1B0GR63_M	4	1	1	1	0	0	0	1	0	0	0	1	0	0	0	0	0	0	0	1	0	0	0	1	0	0	0	0	6.7829	6.0261				By MS/MS				By matching					0	0	0	16.1
A0A0G2JEP1;Q8C7Q2;P40201;E9PZM4	Chromodomain-helicase-DNA-binding protein 1;Chromodomain-helicase-DNA-binding protein 2	Chd1;Chd2	tr|A0A0G2JEP1|A0A0G2JEP1_MOUSE Chromodomain-helicase-DNA-binding protein 2 (Fragment) OS=Mus musculus OX=10090 GN=Chd2 PE=1 SV=1;tr|Q8C7Q2|Q8C7Q2_MOUSE DNA helicase OS=Mus musculus OX=10090 GN=Chd1 PE=1 SV=1;sp|P40201|CHD1_MOUSE Chromodomain-helicase-DNA-b	4	1	1	1	0	0	0	0	0	1	0	0	0	0	0	0	0	0	0	0	0	1	0	0	0	0	0	0	14.189	-2						By MS/MS							0	0	0	0
A0A0N4SVV4;Q9DD06	Retinoic acid receptor responder protein 2	Rarres2	tr|A0A0N4SVV4|A0A0N4SVV4_MOUSE Chemerin OS=Mus musculus OX=10090 GN=Rarres2 PE=1 SV=1;sp|Q9DD06|RARR2_MOUSE Retinoic acid receptor responder protein 2 OS=Mus musculus OX=10090 GN=Rarres2 PE=1 SV=1	2	1	1	1	1	1	1	0	1	1	1	0	1	1	0	0	1	1	1	0	1	1	1	0	1	1	0	0	18.477	-2	By MS/MS	By matching	By matching		By matching	By matching	By matching		By matching	By MS/MS			6.1	6.1	6.1	0
A0A0R4J1B4;E9Q604;G5E8F1;E9Q5K8;Q3U1U4;P05555	Integrin alpha-M	Itgam	tr|A0A0R4J1B4|A0A0R4J1B4_MOUSE Integrin alpha-M OS=Mus musculus OX=10090 GN=Itgam PE=1 SV=1;tr|E9Q604|E9Q604_MOUSE Integrin alpha-M OS=Mus musculus OX=10090 GN=Itgam PE=1 SV=2;tr|G5E8F1|G5E8F1_MOUSE Integrin alpha-M OS=Mus musculus OX=10090 GN=Itgam PE=1 S	6	1	1	1	1	1	1	1	1	1	1	1	1	1	1	0	1	1	1	1	1	1	1	1	1	1	1	0	115.13	6.2685	By matching	By matching	By MS/MS	By MS/MS	By MS/MS	By matching	By MS/MS	By MS/MS	By MS/MS	By matching	By matching		1.4	1.4	1.4	1.4
A0A0U1RP68;D6RIL6;P54071	Isocitrate dehydrogenase [NADP], mitochondrial	Idh2	tr|A0A0U1RP68|A0A0U1RP68_MOUSE Isocitrate dehydrogenase [NADP], mitochondrial (Fragment) OS=Mus musculus OX=10090 GN=Idh2 PE=1 SV=1;tr|D6RIL6|D6RIL6_MOUSE Isocitrate dehydrogenase [NADP], mitochondrial OS=Mus musculus OX=10090 GN=Idh2 PE=1 SV=1;sp|P54071|I	3	1	1	1	0	1	0	0	1	1	1	1	0	1	1	0	0	1	0	0	1	1	1	1	0	1	1	0	16.697	6.2027		By MS/MS			By matching	By matching	By MS/MS	By MS/MS		By matching	By matching		0	11.3	0	0
A0A1Y7VMH7;A0A1Y7VME9;E9Q9B7		Kidins220	tr|A0A1Y7VMH7|A0A1Y7VMH7_MOUSE Kinase D-interacting substrate 220 OS=Mus musculus OX=10090 GN=Kidins220 PE=1 SV=1;tr|A0A1Y7VME9|A0A1Y7VME9_MOUSE Kinase D-interacting substrate 220 OS=Mus musculus OX=10090 GN=Kidins220 PE=1 SV=1;tr|E9Q9B7|E9Q9B7_MOUSE Kinas	3	1	1	1	1	1	1	1	1	1	1	1	1	1	0	1	1	1	1	1	1	1	1	1	1	1	0	1	185.53	6.0564	By MS/MS	By matching	By matching	By matching	By MS/MS	By MS/MS	By matching	By matching	By matching	By MS/MS		By MS/MS	1.3	1.3	1.3	1.3
A0A2R8VKG2			tr|A0A2R8VKG2|A0A2R8VKG2_MOUSE RIKEN cDNA D430041D05 gene OS=Mus musculus OX=10090 GN=D430041D05Rik PE=1 SV=1	1	1	1	1	1	1	1	1	1	1	1	1	1	1	1	1	1	1	1	1	1	1	1	1	1	1	1	1	225.98	9.2548	By MS/MS	By MS/MS	By MS/MS	By MS/MS	By MS/MS	By matching	By MS/MS	By MS/MS	By MS/MS	By matching	By MS/MS	By matching	0.3	0.3	0.3	0.3
A0A2R8W6F2;A0A2R8VHJ1;A0A0R4IZW4;P31240	Platelet-derived growth factor subunit B	Pdgfb	tr|A0A2R8W6F2|A0A2R8W6F2_MOUSE Platelet-derived growth factor subunit B (Fragment) OS=Mus musculus OX=10090 GN=Pdgfb PE=1 SV=1;tr|A0A2R8VHJ1|A0A2R8VHJ1_MOUSE PDGF-2 (Fragment) OS=Mus musculus OX=10090 GN=Pdgfb PE=1 SV=1;tr|A0A0R4IZW4|A0A0R4IZW4_MOUSE PDGF-	4	1	1	1	0	0	0	1	0	0	1	1	0	0	0	1	0	0	0	1	0	0	1	1	0	0	0	1	5.3019	-2				By matching			By matching	By matching				By MS/MS	0	0	0	20.4
A0A3Q4EGI0;E9QLD5;Q99MS4	Serine protease 29	Prss29	tr|A0A3Q4EGI0|A0A3Q4EGI0_MOUSE Serine protease 29 OS=Mus musculus OX=10090 GN=Prss29 PE=4 SV=1;tr|E9QLD5|E9QLD5_MOUSE Serine protease 29 OS=Mus musculus OX=10090 GN=Prss29 PE=4 SV=1;sp|Q99MS4|PRS29_MOUSE Serine protease 29 OS=Mus musculus OX=10090 GN=Prss2	3	1	1	1	1	0	0	0	0	0	0	0	0	0	0	0	1	0	0	0	0	0	0	0	0	0	0	0	30.771	-2	By MS/MS												5	0	0	0
A2A5F6;A2A5F5;Q8C266;P35278	Ras-related protein Rab-5C	Rab5c	tr|A2A5F6|A2A5F6_MOUSE Ras-related protein Rab-5C (Fragment) OS=Mus musculus OX=10090 GN=Rab5c PE=1 SV=8;tr|A2A5F5|A2A5F5_MOUSE Ras-related protein Rab-5C (Fragment) OS=Mus musculus OX=10090 GN=Rab5c PE=1 SV=1;tr|Q8C266|Q8C266_MOUSE Ras-related protein Rab	4	1	1	1	1	0	1	1	0	1	0	1	0	1	1	1	1	0	1	1	0	1	0	1	0	1	1	1	3.3399	-2	By matching		By matching	By matching		By MS/MS		By MS/MS		By matching	By matching	By matching	52.9	0	52.9	52.9
A2A870	Fas-binding factor 1	Fbf1	sp|A2A870|FBF1_MOUSE Fas-binding factor 1 OS=Mus musculus OX=10090 GN=Fbf1 PE=1 SV=1	1	1	1	1	0	0	1	1	0	0	1	1	0	0	1	1	0	0	1	1	0	0	1	1	0	0	1	1	130.14	-2			By matching	By matching			By MS/MS	By MS/MS			By MS/MS	By matching	0	0	1.3	1.3
A2AP81;A0A087WR08;A0A087WQ57;A0A087WNM2;A2AP82;Q6NZA9;Q8VI33	Transcription initiation factor TFIID subunit 9B;Transcription initiation factor TFIID subunit 9	Taf9b;Taf9	tr|A2AP81|A2AP81_MOUSE Transcription initiation factor TFIID subunit 9B (Fragment) OS=Mus musculus OX=10090 GN=Taf9b PE=1 SV=1;tr|A0A087WR08|A0A087WR08_MOUSE Transcription initiation factor TFIID subunit 9 (Fragment) OS=Mus musculus OX=10090 GN=Taf9 PE=1 S	7	1	1	1	1	1	1	1	1	1	1	0	1	1	1	1	1	1	1	1	1	1	1	0	1	1	1	1	9.0545	-2	By matching	By MS/MS	By matching	By matching	By MS/MS	By matching	By matching		By matching	By matching	By matching	By MS/MS	13.8	13.8	13.8	13.8
A2AQW0	Mitogen-activated protein kinase kinase kinase 15	Map3k15	sp|A2AQW0|M3K15_MOUSE Mitogen-activated protein kinase kinase kinase 15 OS=Mus musculus OX=10090 GN=Map3k15 PE=1 SV=1	1	1	1	1	0	0	0	1	0	0	0	0	0	0	0	0	0	0	0	1	0	0	0	0	0	0	0	0	149.33	6.6089				By MS/MS									0	0	0	0.5
A6BLY7	Keratin, type I cytoskeletal 28	Krt28	sp|A6BLY7|K1C28_MOUSE Keratin, type I cytoskeletal 28 OS=Mus musculus OX=10090 GN=Krt28 PE=1 SV=1	1	2	1	1	1	1	1	0	1	1	0	1	1	0	1	1	1	1	1	0	1	1	0	1	1	0	1	1	50.346	7.8851	By MS/MS	By matching	By MS/MS	By matching	By MS/MS	By MS/MS	By matching	By matching	By MS/MS	By matching	By matching	By MS/MS	3.5	3.5	1.9	1.5
B7ZC90		Crocc	tr|B7ZC90|B7ZC90_MOUSE Rootletin (Fragment) OS=Mus musculus OX=10090 GN=Crocc PE=1 SV=8	1	1	1	1	1	1	1	1	1	0	1	1	1	1	1	1	1	1	1	1	1	0	1	1	1	1	1	1	8.4344	-2	By matching	By MS/MS	By matching	By matching	By matching		By matching	By matching	By matching	By matching	By matching	By matching	27.4	27.4	27.4	27.4
D3Z0F3;A0A0R4J1N9;P40630	Transcription factor A, mitochondrial	Tfam	tr|D3Z0F3|D3Z0F3_MOUSE Transcription factor A, mitochondrial (Fragment) OS=Mus musculus OX=10090 GN=Tfam PE=1 SV=1;tr|A0A0R4J1N9|A0A0R4J1N9_MOUSE Transcription factor A, mitochondrial OS=Mus musculus OX=10090 GN=Tfam PE=1 SV=1;sp|P40630|TFAM_MOUSE Transcri	3	1	1	1	1	0	0	0	0	0	0	0	0	0	0	0	1	0	0	0	0	0	0	0	0	0	0	0	16.678	6.0823	By MS/MS												5.6	0	0	0
D3Z510;A0A0U1RPN8;D3YV98;A0A0U1RPT5;D3YWI1;Q9CPQ9;A6ZI47;A6ZI44;A6ZI46;P05064	Fructose-bisphosphate aldolase;Fructose-bisphosphate aldolase A	Aldoa;Aldoart1;Aldoart2	tr|D3Z510|D3Z510_MOUSE Fructose-bisphosphate aldolase (Fragment) OS=Mus musculus OX=10090 GN=Aldoa PE=1 SV=2;tr|A0A0U1RPN8|A0A0U1RPN8_MOUSE Fructose-bisphosphate aldolase (Fragment) OS=Mus musculus OX=10090 GN=Aldoa PE=1 SV=1;tr|D3YV98|D3YV98_MOUSE Fructos	10	1	1	1	0	0	0	0	0	0	0	1	0	0	0	0	0	0	0	0	0	0	0	1	0	0	0	0	19.573	8.3472								By MS/MS					0	0	0	0
D3Z5N2;P54227	Stathmin	Stmn1	tr|D3Z5N2|D3Z5N2_MOUSE Stathmin OS=Mus musculus OX=10090 GN=Stmn1 PE=1 SV=1;sp|P54227|STMN1_MOUSE Stathmin OS=Mus musculus OX=10090 GN=Stmn1 PE=1 SV=2	2	1	1	1	0	0	0	0	1	0	0	0	0	0	0	0	0	0	0	0	1	0	0	0	0	0	0	0	16.984	-2					By MS/MS								0	0	0	0
E9PYU4;E9PYL1;A2A8L1	Chromodomain-helicase-DNA-binding protein 5	Chd5	tr|E9PYU4|E9PYU4_MOUSE DNA helicase OS=Mus musculus OX=10090 GN=Chd5 PE=1 SV=1;tr|E9PYL1|E9PYL1_MOUSE DNA helicase OS=Mus musculus OX=10090 GN=Chd5 PE=1 SV=1;sp|A2A8L1|CHD5_MOUSE Chromodomain-helicase-DNA-binding protein 5 OS=Mus musculus OX=10090 GN=Chd5	3	1	1	1	0	0	0	0	0	0	0	0	0	0	0	1	0	0	0	0	0	0	0	0	0	0	0	1	218.95	-2												By MS/MS	0	0	0	0
E9Q088;A0A2I3BRU5;G3X8U8;O88622	Poly(ADP-ribose) glycohydrolase	Parg	tr|E9Q088|E9Q088_MOUSE Poly(ADP-ribose) glycohydrolase OS=Mus musculus OX=10090 GN=Parg PE=1 SV=2;tr|A0A2I3BRU5|A0A2I3BRU5_MOUSE Poly(ADP-ribose) glycohydrolase OS=Mus musculus OX=10090 GN=Parg PE=1 SV=1;tr|G3X8U8|G3X8U8_MOUSE Poly(ADP-ribose) glycohydrola	4	1	1	1	0	0	0	1	1	1	1	1	0	1	0	0	0	0	0	1	1	1	1	1	0	1	0	0	52.493	-2				By MS/MS	By matching	By matching	By matching	By matching		By matching			0	0	0	4.4
E9Q1Z0		4732456N10Rik	tr|E9Q1Z0|E9Q1Z0_MOUSE Keratin 90 OS=Mus musculus OX=10090 GN=Krt90 PE=1 SV=1	1	8	1	1	1	1	1	1	1	0	1	1	1	1	1	1	1	1	1	1	1	0	1	1	1	1	1	1	58.224	12.128	By matching	By matching	By matching	By matching	By matching	By matching	By matching	By MS/MS	By MS/MS	By MS/MS	By matching	By MS/MS	11.3	3.7	13.6	11.3
E9Q7E2		Arid2	sp|E9Q7E2|ARID2_MOUSE AT-rich interactive domain-containing protein 2 OS=Mus musculus OX=10090 GN=Arid2 PE=1 SV=1	1	1	1	1	0	0	0	0	0	1	0	0	1	0	0	0	0	0	0	0	0	1	0	0	1	0	0	0	195.99	-2						By MS/MS			By matching				0	0	0	0
E9Q9F7		Ccdc146	tr|E9Q9F7|E9Q9F7_MOUSE Coiled-coil domain-containing 146 OS=Mus musculus OX=10090 GN=Ccdc146 PE=1 SV=1	1	1	1	1	0	0	0	0	0	1	0	0	1	1	0	0	0	0	0	0	0	1	0	0	1	1	0	0	115.12	-2						By matching			By matching	By MS/MS			0	0	0	0
F6YY88;Q9CQT1	Methylthioribose-1-phosphate isomerase	Mri1	tr|F6YY88|F6YY88_MOUSE Methylthioribose-1-phosphate isomerase (Fragment) OS=Mus musculus OX=10090 GN=Mri1 PE=1 SV=1;sp|Q9CQT1|MTNA_MOUSE Methylthioribose-1-phosphate isomerase OS=Mus musculus OX=10090 GN=Mri1 PE=1 SV=1	2	1	1	1	1	1	1	1	1	1	1	1	1	1	1	1	1	1	1	1	1	1	1	1	1	1	1	1	24.599	7.0457	By MS/MS	By MS/MS	By MS/MS	By matching	By MS/MS	By MS/MS	By MS/MS	By MS/MS	By MS/MS	By matching	By MS/MS	By MS/MS	5.3	5.3	5.3	5.3
F8WHZ7;Q5SW15;Q9CQG2	Methyltransferase-like protein;Methyltransferase-like protein 16	Mettl16	tr|F8WHZ7|F8WHZ7_MOUSE Methyltransferase 10 domain-containing protein OS=Mus musculus OX=10090 GN=Mettl16 PE=1 SV=1;tr|Q5SW15|Q5SW15_MOUSE U6 small nuclear RNA (adenine-(43)-N(6))-methyltransferase OS=Mus musculus OX=10090 GN=Mettl16 PE=1 SV=1;sp|Q9CQG2|ME	3	1	1	1	1	0	1	1	1	1	1	1	1	1	1	1	1	0	1	1	1	1	1	1	1	1	1	1	24.772	-2	By matching		By matching	By MS/MS	By matching	By matching	By MS/MS	By matching	By matching	By matching	By matching	By matching	6	0	6	6
G5E8A8		Tekt5	sp|G5E8A8|TEKT5_MOUSE Tektin-5 OS=Mus musculus OX=10090 GN=Tekt5 PE=1 SV=1	1	1	1	1	1	1	0	0	1	1	1	1	0	0	1	1	1	1	0	0	1	1	1	1	0	0	1	1	62.734	6.1778	By MS/MS	By matching			By MS/MS	By MS/MS	By MS/MS	By MS/MS			By matching	By MS/MS	2.3	2.3	0	0
O08575	Eyes absent homolog 2	Eya2	sp|O08575|EYA2_MOUSE Eyes absent homolog 2 OS=Mus musculus OX=10090 GN=Eya2 PE=1 SV=1	1	1	1	1	1	1	1	1	1	1	1	1	1	1	1	1	1	1	1	1	1	1	1	1	1	1	1	1	58.245	-2	By matching	By matching	By matching	By matching	By matching	By matching	By matching	By matching	By MS/MS	By matching	By matching	By matching	2.1	2.1	2.1	2.1
P07147	5,6-dihydroxyindole-2-carboxylic acid oxidase	Tyrp1	sp|P07147|TYRP1_MOUSE 5,6-dihydroxyindole-2-carboxylic acid oxidase OS=Mus musculus OX=10090 GN=Tyrp1 PE=1 SV=1	1	1	1	1	0	1	0	0	0	1	0	1	0	0	0	0	0	1	0	0	0	1	0	1	0	0	0	0	60.761	-2		By MS/MS				By MS/MS		By MS/MS					0	3.5	0	0
P17897	Lysozyme C-1	Lyz1	sp|P17897|LYZ1_MOUSE Lysozyme C-1 OS=Mus musculus OX=10090 GN=Lyz1 PE=1 SV=1	1	1	1	1	0	0	0	0	0	0	1	1	0	0	0	0	0	0	0	0	0	0	1	1	0	0	0	0	16.794	38.574							By MS/MS	By MS/MS					0	0	0	0
P18293	Atrial natriuretic peptide receptor 1	Npr1	sp|P18293|ANPRA_MOUSE Atrial natriuretic peptide receptor 1 OS=Mus musculus OX=10090 GN=Npr1 PE=1 SV=2	1	1	1	1	1	1	1	0	1	1	1	0	1	1	1	0	1	1	1	0	1	1	1	0	1	1	1	0	119.11	7.288	By MS/MS	By matching	By matching		By matching	By matching	By matching		By matching	By matching	By matching		3.3	3.3	3.3	0
P22366	Myeloid differentiation primary response protein MyD88	Myd88	sp|P22366|MYD88_MOUSE Myeloid differentiation primary response protein MyD88 OS=Mus musculus OX=10090 GN=Myd88 PE=1 SV=3	1	1	1	1	1	1	0	0	1	1	0	0	1	1	0	0	1	1	0	0	1	1	0	0	1	1	0	0	33.753	-2	By matching	By matching			By MS/MS	By matching			By matching	By matching			4.4	4.4	0	0
P49290	Eosinophil peroxidase;Eosinophil peroxidase light chain;Eosinophil peroxidase heavy chain	Epx	sp|P49290|PERE_MOUSE Eosinophil peroxidase OS=Mus musculus OX=10090 GN=Epx PE=1 SV=2	1	1	1	1	1	0	1	1	1	0	1	0	1	1	1	1	1	0	1	1	1	0	1	0	1	1	1	1	81.379	6.0119	By matching		By matching	By matching	By matching		By matching		By matching	By MS/MS	By matching	By matching	2.5	0	2.5	2.5
Q03146	Epithelial discoidin domain-containing receptor 1	Ddr1	sp|Q03146|DDR1_MOUSE Epithelial discoidin domain-containing receptor 1 OS=Mus musculus OX=10090 GN=Ddr1 PE=2 SV=2	1	1	1	1	0	0	0	0	0	0	1	0	0	0	0	0	0	0	0	0	0	0	1	0	0	0	0	0	101.16	6.5088							By MS/MS						0	0	0	0
Q14B65;Q8BVV7	Centrosomal protein of 95 kDa	Cep95	tr|Q14B65|Q14B65_MOUSE Ccdc45 protein OS=Mus musculus OX=10090 GN=Cep95 PE=1 SV=1;sp|Q8BVV7|CEP95_MOUSE Centrosomal protein of 95 kDa OS=Mus musculus OX=10090 GN=Cep95 PE=1 SV=2	2	1	1	1	0	1	0	0	0	0	0	0	0	1	0	1	0	1	0	0	0	0	0	0	0	1	0	1	90.792	-2		By matching								By matching		By MS/MS	0	1.1	0	0
Q5DTV4	Probable ribonuclease ZC3H12C	Zc3h12c	sp|Q5DTV4|ZC12C_MOUSE Probable ribonuclease ZC3H12C OS=Mus musculus OX=10090 GN=Zc3h12c PE=1 SV=2	1	1	1	1	0	1	0	0	0	0	0	0	0	1	1	1	0	1	0	0	0	0	0	0	0	1	1	1	99.429	-2		By matching								By matching	By MS/MS	By matching	0	2.3	0	0
Q6ZQ29	Serine/threonine-protein kinase TAO2	Taok2	sp|Q6ZQ29|TAOK2_MOUSE Serine/threonine-protein kinase TAO2 OS=Mus musculus OX=10090 GN=Taok2 PE=1 SV=3	1	1	1	1	0	1	0	0	0	0	1	1	0	0	0	1	0	1	0	0	0	0	1	1	0	0	0	1	139.3	-2		By MS/MS					By matching	By matching				By matching	0	0.8	0	0
Q6ZWX6	Eukaryotic translation initiation factor 2 subunit 1	Eif2s1	sp|Q6ZWX6|IF2A_MOUSE Eukaryotic translation initiation factor 2 subunit 1 OS=Mus musculus OX=10090 GN=Eif2s1 PE=1 SV=3	1	1	1	1	1	0	0	0	0	0	0	0	0	0	0	0	1	0	0	0	0	0	0	0	0	0	0	0	36.108	6.4022	By MS/MS												3.8	0	0	0
Q7M6X5		Rslcan18	tr|Q7M6X5|Q7M6X5_MOUSE Regulator of sex-limitation candidate 18 OS=Mus musculus OX=10090 GN=Rslcan18 PE=2 SV=1	1	1	1	1	0	0	1	0	0	0	0	0	0	0	0	0	0	0	1	0	0	0	0	0	0	0	0	0	53.296	7.5596			By MS/MS										0	0	2.8	0
Q810C0	SLIT and NTRK-like protein 2	Slitrk2	sp|Q810C0|SLIK2_MOUSE SLIT and NTRK-like protein 2 OS=Mus musculus OX=10090 GN=Slitrk2 PE=1 SV=1	1	1	1	1	0	1	1	0	1	1	1	1	1	1	1	1	0	1	1	0	1	1	1	1	1	1	1	1	95.435	-2		By matching	By matching		By matching	By matching	By matching	By matching	By MS/MS	By matching	By matching	By matching	0	3.5	3.5	0
Q8BH64	EH domain-containing protein 2	Ehd2	sp|Q8BH64|EHD2_MOUSE EH domain-containing protein 2 OS=Mus musculus OX=10090 GN=Ehd2 PE=1 SV=1	1	1	1	1	0	0	0	0	0	0	1	0	0	0	0	0	0	0	0	0	0	0	1	0	0	0	0	0	61.174	6.1429							By MS/MS						0	0	0	0
Q8BL66	Early endosome antigen 1	Eea1	sp|Q8BL66|EEA1_MOUSE Early endosome antigen 1 OS=Mus musculus OX=10090 GN=Eea1 PE=1 SV=2	1	1	1	1	1	1	0	0	1	1	0	0	1	1	0	0	1	1	0	0	1	1	0	0	1	1	0	0	160.91	-2	By matching	By matching			By MS/MS	By MS/MS			By matching	By matching			0.7	0.7	0	0
Q8BZ33	Tensin-4	Tns4	sp|Q8BZ33|TENS4_MOUSE Tensin-4 OS=Mus musculus OX=10090 GN=Tns4 PE=2 SV=2	1	1	1	1	0	0	0	0	0	0	1	1	0	0	1	1	0	0	0	0	0	0	1	1	0	0	1	1	74.621	6.0151							By matching	By MS/MS			By matching	By matching	0	0	0	0
Q8C2Q3	RNA-binding protein 14	Rbm14	sp|Q8C2Q3|RBM14_MOUSE RNA-binding protein 14 OS=Mus musculus OX=10090 GN=Rbm14 PE=1 SV=1	1	1	1	1	0	0	1	0	1	0	0	0	0	0	0	0	0	0	1	0	1	0	0	0	0	0	0	0	69.448	6.5524			By MS/MS		By MS/MS								0	0	1.6	0
Q8C6P8	Zinc finger protein 57	Zfp57	sp|Q8C6P8|ZFP57_MOUSE Zinc finger protein 57 OS=Mus musculus OX=10090 GN=Zfp57 PE=1 SV=1	1	1	1	1	1	1	1	1	1	1	1	1	1	1	1	1	1	1	1	1	1	1	1	1	1	1	1	1	47.958	6.1131	By matching	By matching	By matching	By MS/MS	By MS/MS	By MS/MS	By matching	By matching	By MS/MS	By MS/MS	By MS/MS	By matching	2.4	2.4	2.4	2.4
Q8K375	Leucine-rich repeat-containing protein 56	Lrrc56	sp|Q8K375|LRC56_MOUSE Leucine-rich repeat-containing protein 56 OS=Mus musculus OX=10090 GN=Lrrc56 PE=2 SV=1	1	1	1	1	1	1	1	1	0	1	1	0	0	1	0	1	1	1	1	1	0	1	1	0	0	1	0	1	60.482	6.587	By matching	By matching	By matching	By matching		By matching	By matching			By MS/MS		By matching	5.6	5.6	5.6	5.6
Q99MP8	BRCA1-associated protein	Brap	sp|Q99MP8|BRAP_MOUSE BRCA1-associated protein OS=Mus musculus OX=10090 GN=Brap PE=1 SV=1	1	1	1	1	1	0	1	0	1	1	1	1	1	1	1	1	1	0	1	0	1	1	1	1	1	1	1	1	66.99	-2	By matching		By matching		By matching	By MS/MS	By MS/MS	By matching	By matching	By matching	By MS/MS	By matching	2.5	0	2.5	0
Q9D2H5	Tripartite motif-containing protein 42	Trim42	sp|Q9D2H5|TRI42_MOUSE Tripartite motif-containing protein 42 OS=Mus musculus OX=10090 GN=Trim42 PE=2 SV=2	1	1	1	1	0	0	1	1	0	1	0	0	1	0	0	0	0	0	1	1	0	1	0	0	1	0	0	0	82.952	-2			By MS/MS	By MS/MS		By matching			By MS/MS				0	0	1.2	1.2
Q9Z1R9		Prss1	tr|Q9Z1R9|Q9Z1R9_MOUSE Protease, serine 1 (trypsin 1) OS=Mus musculus OX=10090 GN=Prss1 PE=1 SV=1	1	1	1	1	1	1	0	1	1	1	1	1	1	0	1	1	1	1	0	1	1	1	1	1	1	0	1	1	26.134	81.99	By MS/MS	By MS/MS		By MS/MS	By matching	By matching	By matching	By MS/MS	By matching		By MS/MS	By MS/MS	8.1	8.1	0	8.1
S4R1F1;E9Q7D5		Arhgef5	tr|S4R1F1|S4R1F1_MOUSE Rho guanine nucleotide exchange factor 5 (Fragment) OS=Mus musculus OX=10090 GN=Arhgef5 PE=1 SV=1;sp|E9Q7D5|ARHG5_MOUSE Rho guanine nucleotide exchange factor 5 OS=Mus musculus OX=10090 GN=Arhgef5 PE=1 SV=1	2	1	1	1	0	0	0	1	0	0	0	0	0	0	0	0	0	0	0	1	0	0	0	0	0	0	0	0	90.049	-2				By MS/MS									0	0	0	1.4
[truncated: 46 more columns]
